# Supplementary material for: Genetic architecture of quantitative traits in beef cattle revealed by genome wide association studies of imputed whole genome sequence variants: I: feed efficiency and component traits
Source: BMC Genomics. 2020 Jan 13;21:36. doi: 10.1186/s12864-019-6362-1 (PMC6956504; doi:10.1186/s12864-019-6362-1)
Supplement: Supplementary file 2 — Additional file 2. This file contains information of all suggestive significant SNPs/INDELs at P-value < 0.005 based on the 7.8 M sequence variant GWAS for RFI, DMI, ADG, and MWT. [file 12864_2019_6362_MOESM2_ESM.xlsx]

## Sheet: RFI
Trait	SNP	Num	Chr	bp	Annotation	A1	A2	Freq	b	se	p	fdr	explainedGenVar	explainedPheVar	geneName	distance	IsLeadSNP	IsNovel	CandidateGenes
RFI	rs110523019	123	3	6835555	intron_variant	G	C	0.0512146	-0.141737	0.0271237	1.73617e-07	0.660068	1.68646	0.426172	ENSBTAG00000004885(DDR2)	Within	TRUE	TRUE	ENSBTAG00000004885(DDR2) ENSBTAG00000010206(UAP1)
RFI	rs137750368	0	3	6839117	intron_variant	G	A	0.0506748	-0.140626	0.0272738	2.52152e-07	0.660068	1.64357	0.415331	ENSBTAG00000004885(DDR2)	Within	FALSE	TRUE	ENSBTAG00000004885(DDR2) ENSBTAG00000010206(UAP1)
RFI	rs134068561	0	3	6842160	intron_variant	T	G	0.0506748	-0.140626	0.0272738	2.52152e-07	0.660068	1.64357	0.415331	ENSBTAG00000004885(DDR2)	Within	FALSE	TRUE	ENSBTAG00000004885(DDR2) ENSBTAG00000010206(UAP1)
RFI	rs446215391	24	5	9075556	intergenic_region	T	G	0.0502699	0.136928	0.0275626	6.769e-07	0.723299	1.54647	0.390795	ENSBTAG00000034693(SYT1)	13259	TRUE	TRUE	ENSBTAG00000034693(SYT1)
RFI	rs208268458	0	5	9079158	intergenic_region	T	C	0.0561404	0.129497	0.0261948	7.66891e-07	0.723299	1.53515	0.387935	ENSBTAG00000034693(SYT1)	16861	FALSE	TRUE	ENSBTAG00000034693(SYT1)
RFI	rs379241952	41	2	28511594	intergenic_region	C	G	0.120648	0.0961396	0.0196288	9.68692e-07	0.723299	1.69409	0.428099	ENSBTAG00000003164(B3GALT1)	109859	TRUE	TRUE
RFI	rs110802821	0	3	6826773	intron_variant	A	G	0.0507422	-0.131705	0.0271928	1.27664e-06	0.723299	1.44347	0.364766	ENSBTAG00000004885(DDR2)	Within	FALSE	TRUE	ENSBTAG00000004885(DDR2)
RFI	rs379135750	0	5	9082313	intergenic_region	T	C	0.048448	0.134889	0.0280988	1.58267e-06	0.723299	1.44914	0.3662	ENSBTAG00000034693(SYT1)	20016	FALSE	TRUE	ENSBTAG00000034693(SYT1)
RFI	rs381126312	0	5	9086821	intergenic_region	C	T	0.0487179	0.133943	0.0280809	1.84314e-06	0.723299	1.43644	0.36299	ENSBTAG00000034693(SYT1)	24524	FALSE	TRUE	ENSBTAG00000034693(SYT1) ENSBTAG00000043949
RFI	rs381651963	0	5	9087353	intergenic_region	A	G	0.0487179	0.133943	0.0280809	1.84314e-06	0.723299	1.43644	0.36299	ENSBTAG00000034693(SYT1)	25056	FALSE	TRUE	ENSBTAG00000034693(SYT1) ENSBTAG00000043949
RFI	rs384496452	0	3	6854016	intergenic_region	A	G	0.0533063	-0.126633	0.02666	2.03498e-06	0.723299	1.39808	0.353296	ENSBTAG00000004885(DDR2)	6794	FALSE	TRUE	ENSBTAG00000004885(DDR2) ENSBTAG00000010206(UAP1)
RFI	rs378103502	0	5	9087208	intergenic_region	T	C	0.0546559	0.126119	0.0266278	2.17603e-06	0.723299	1.41983	0.358793	ENSBTAG00000034693(SYT1)	24911	FALSE	TRUE	ENSBTAG00000034693(SYT1) ENSBTAG00000043949
RFI	rs132908814	0	3	6879122	intergenic_region	C	T	0.0581646	-0.122485	0.0259861	2.43496e-06	0.723299	1.41987	0.358803	ENSBTAG00000010206(UAP1)	21145	FALSE	TRUE	ENSBTAG00000004885(DDR2) ENSBTAG00000010206(UAP1) ENSBTAG00000001608
RFI	rs378566798	0	5	9094393	intergenic_region	T	C	0.0486505	0.132483	0.0281503	2.52291e-06	0.723299	1.40345	0.354653	ENSBTAG00000034693(SYT1)	32096	FALSE	TRUE	ENSBTAG00000034693(SYT1) ENSBTAG00000043949
RFI	rs136241274	0	3	6860134	intergenic_region	T	C	0.0589744	-0.120622	0.0257716	2.8626e-06	0.723299	1.39498	0.352512	ENSBTAG00000004885(DDR2)	12912	FALSE	TRUE	ENSBTAG00000004885(DDR2) ENSBTAG00000010206(UAP1)
RFI	rs135092317	0	3	6861516	intergenic_region	T	C	0.0589744	-0.120622	0.0257716	2.8626e-06	0.723299	1.39498	0.352512	ENSBTAG00000004885(DDR2)	14294	FALSE	TRUE	ENSBTAG00000004885(DDR2) ENSBTAG00000010206(UAP1)
RFI	rs110026667	0	3	6861826	intergenic_region	G	A	0.0589744	-0.120622	0.0257716	2.8626e-06	0.723299	1.39498	0.352512	ENSBTAG00000004885(DDR2)	14604	FALSE	TRUE	ENSBTAG00000004885(DDR2) ENSBTAG00000010206(UAP1)
RFI	rs384763468	0	5	9093449	intergenic_region	C	T	0.048583	0.131272	0.0281896	3.21224e-06	0.723299	1.37609	0.347741	ENSBTAG00000034693(SYT1)	31152	FALSE	TRUE	ENSBTAG00000034693(SYT1) ENSBTAG00000043949
RFI	rs378564889	0	5	9084665	intergenic_region	T	C	0.0564777	0.12181	0.0261931	3.31209e-06	0.723299	1.36598	0.345185	ENSBTAG00000034693(SYT1)	22368	FALSE	TRUE	ENSBTAG00000034693(SYT1) ENSBTAG00000043949
RFI	rs210210781	154	16	13593854	intergenic_region	G	A	0.261538	-0.0659571	0.0143229	4.1247e-06	0.723299	1.45156	0.366811	ENSBTAG00000037494(RGS21)	57707	TRUE	FALSE	ENSBTAG00000037494(RGS21)
RFI	rs110291022	0	16	13593040	intergenic_region	T	C	0.261943	-0.0656403	0.0143147	4.52897e-06	0.723299	1.43909	0.363659	ENSBTAG00000037494(RGS21)	56893	FALSE	FALSE	ENSBTAG00000037494(RGS21)
RFI	rs207921618	0	16	13593952	intergenic_region	C	A	0.261808	-0.0655315	0.0143127	4.68176e-06	0.723299	1.43384	0.362334	ENSBTAG00000037494(RGS21)	57805	FALSE	FALSE	ENSBTAG00000037494(RGS21)
RFI	Chr10:18890829	1	10	18890829	intron_variant	D	I	0.0640351	-0.117005	0.0255587	4.69673e-06	0.723299	1.41754	0.358214	ENSBTAG00000033344	Within	TRUE	TRUE	ENSBTAG00000007433(MYO9A) ENSBTAG00000033344 ENSBTAG00000046391(GRAMD2A)
RFI	Chr16:13593649	0	16	13593649	intergenic_region	T	C	0.262078	-0.0656595	0.0143459	4.71987e-06	0.723299	1.44041	0.363993	ENSBTAG00000037494(RGS21)	57502	FALSE	FALSE	ENSBTAG00000037494(RGS21)
RFI	rs382281178	0	5	9088109	intergenic_region	A	G	0.0549258	0.12134	0.0265796	4.99127e-06	0.723299	1.32038	0.333662	ENSBTAG00000034693(SYT1)	25812	FALSE	TRUE	ENSBTAG00000034693(SYT1) ENSBTAG00000043949
RFI	rs384757261	0	5	9072912	intergenic_region	C	G	0.048583	0.126857	0.0279284	5.56611e-06	0.723299	1.28509	0.324744	ENSBTAG00000034693(SYT1)	10615	FALSE	TRUE	ENSBTAG00000034693(SYT1)
RFI	Chr16:79041977	34	16	79041977	intergenic_region	T	C	0.334345	-0.0598717	0.0131864	5.6146e-06	0.723299	1.37828	0.348292	ENSBTAG00000016943(NEK7)	15396	TRUE	FALSE	ENSBTAG00000016943(NEK7)
RFI	rs378065789	0	5	9097077	intergenic_region	T	C	0.0626181	0.112987	0.0249377	5.87705e-06	0.723299	1.29456	0.327137	ENSBTAG00000034693(SYT1)	34780	FALSE	TRUE	ENSBTAG00000034693(SYT1) ENSBTAG00000043949
RFI	rs207592101	0	16	13594305	intergenic_region	T	C	0.260459	-0.064939	0.0143331	5.87899e-06	0.723299	1.40334	0.354625	ENSBTAG00000037494(RGS21)	58158	FALSE	FALSE	ENSBTAG00000037494(RGS21)
RFI	rs42645457	7	4	89834757	intergenic_region	C	A	0.190418	-0.0716842	0.015852	6.12342e-06	0.723299	1.36856	0.345838	ENSBTAG00000013732(GPR37)	11146	TRUE	TRUE	ENSBTAG00000012301 ENSBTAG00000013732(GPR37) ENSBTAG00000013180(POT1)
RFI	Chr15:82875910	23	15	82875910	upstream_gene_variant	A	T	0.0224696	0.177161	0.0392009	6.20382e-06	0.723299	1.191	0.300967	ENSBTAG00000039917	270	TRUE	TRUE	ENSBTAG00000039306 ENSBTAG00000039917 ENSBTAG00000037853 ENSBTAG00000014572 ENSBTAG00000021233
RFI	rs109645455	0	16	13594159	intergenic_region	G	T	0.262011	-0.0647539	0.0143315	6.23394e-06	0.723299	1.40072	0.353963	ENSBTAG00000037494(RGS21)	58012	FALSE	FALSE	ENSBTAG00000037494(RGS21)
RFI	rs109340328	0	16	13594221	intergenic_region	A	T	0.262011	-0.0647539	0.0143315	6.23394e-06	0.723299	1.40072	0.353963	ENSBTAG00000037494(RGS21)	58074	FALSE	FALSE	ENSBTAG00000037494(RGS21)
RFI	Chr2:4269007	1	2	4269007	intron_variant	T	G	0.0302969	-0.149671	0.033188	6.48883e-06	0.723299	1.137	0.287322	ENSBTAG00000005444(UGGT1)	Within	TRUE	TRUE	ENSBTAG00000005444(UGGT1)
RFI	rs135092123	0	16	79044561	intergenic_region	T	C	0.33448	-0.0593376	0.0131591	6.50593e-06	0.723299	1.35407	0.342175	ENSBTAG00000016943(NEK7)	12812	FALSE	FALSE	ENSBTAG00000016943(NEK7)
RFI	rs382536070	1	13	35856785	intergenic_region	G	A	0.022942	-0.176348	0.0391347	6.60038e-06	0.723299	1.20432	0.304333	ENSBTAG00000010330(LYZL1)	61216	TRUE	TRUE	ENSBTAG00000010330(LYZL1)
RFI	rs109706510	0	16	79041075	intergenic_region	C	T	0.33529	-0.0593752	0.0131809	6.64846e-06	0.723299	1.35741	0.34302	ENSBTAG00000016943(NEK7)	16298	FALSE	FALSE	ENSBTAG00000016943(NEK7)
RFI	rs208558524	0	16	13594376	intergenic_region	A	G	0.262078	-0.0645022	0.0143232	6.6891e-06	0.723299	1.39008	0.351274	ENSBTAG00000037494(RGS21)	58229	FALSE	FALSE	ENSBTAG00000037494(RGS21)
RFI	rs382759943	0	5	9098004	intergenic_region	A	G	0.0481781	0.127324	0.0283022	6.83552e-06	0.723299	1.28432	0.324551	ENSBTAG00000034693(SYT1)	35707	FALSE	TRUE	ENSBTAG00000034693(SYT1) ENSBTAG00000043949
RFI	rs134770774	0	16	79041828	intergenic_region	T	C	0.334885	-0.0592216	0.0131663	6.86005e-06	0.723299	1.34959	0.341043	ENSBTAG00000016943(NEK7)	15545	FALSE	FALSE	ENSBTAG00000016943(NEK7)
RFI	rs133678385	0	16	79042514	intergenic_region	C	T	0.334413	-0.059103	0.0131586	7.06885e-06	0.723299	1.34325	0.33944	ENSBTAG00000016943(NEK7)	14859	FALSE	FALSE	ENSBTAG00000016943(NEK7)
RFI	rs381629469	0	16	79042619	intergenic_region	C	T	0.334413	-0.059103	0.0131586	7.06885e-06	0.723299	1.34325	0.33944	ENSBTAG00000016943(NEK7)	14754	FALSE	FALSE	ENSBTAG00000016943(NEK7)
RFI	rs379713366	0	16	79042624	intergenic_region	T	C	0.334413	-0.059103	0.0131586	7.06885e-06	0.723299	1.34325	0.33944	ENSBTAG00000016943(NEK7)	14749	FALSE	FALSE	ENSBTAG00000016943(NEK7)
RFI	rs209862831	4	28	10939077	upstream_gene_variant	G	A	0.0895412	0.0954314	0.0212644	7.19443e-06	0.723299	1.28267	0.324132	ENSBTAG00000046453	4795	TRUE	TRUE	ENSBTAG00000046453
RFI	rs109255075	0	16	79042597	intergenic_region	T	C	0.334345	-0.0590171	0.0131584	7.28721e-06	0.723299	1.33921	0.33842	ENSBTAG00000016943(NEK7)	14776	FALSE	FALSE	ENSBTAG00000016943(NEK7)
RFI	rs110630777	0	16	79051227	intergenic_region	G	C	0.330499	-0.0586913	0.0131299	7.8205e-06	0.723299	1.31679	0.332756	ENSBTAG00000016943(NEK7)	6146	FALSE	FALSE	ENSBTAG00000016943(NEK7)
RFI	rs384842358	0	2	28509873	intergenic_region	C	A	0.131511	0.0840001	0.0188042	7.92896e-06	0.723299	1.39231	0.351838	ENSBTAG00000003164(B3GALT1)	108138	FALSE	TRUE
RFI	rs110778224	0	2	28509897	intergenic_region	C	T	0.131511	0.0840001	0.0188042	7.92896e-06	0.723299	1.39231	0.351838	ENSBTAG00000003164(B3GALT1)	108162	FALSE	TRUE
RFI	rs382972340	154	12	54262083	intergenic_region	T	C	0.0920378	0.0956529	0.0214489	8.21219e-06	0.723299	1.32093	0.3338	ENSBTAG00000043485(U6)	61906	TRUE	TRUE	ENSBTAG00000043485(U6)
RFI	rs109479784	38	1	121176492	intergenic_region	G	A	0.29865	-0.0615149	0.0137984	8.26842e-06	0.723299	1.36933	0.346031	ENSBTAG00000042362(SNORA70)	50597	TRUE	TRUE	ENSBTAG00000042362(SNORA70)
RFI	Chr16:13105979	86	16	13105979	intergenic_region	C	T	0.196491	-0.0738624	0.0165791	8.3839e-06	0.723299	1.48809	0.376042	ENSBTAG00000034366(RGS2)	60759	TRUE	FALSE	ENSBTAG00000034366(RGS2)
RFI	rs382572295	96	16	78179863	intron_variant	T	C	0.116599	-0.0863823	0.0194005	8.48416e-06	0.723299	1.32786	0.335551	ENSBTAG00000008944(CRB1)	Within	TRUE	FALSE	ENSBTAG00000008944(CRB1)
RFI	rs382491772	2	23	48775591	3_prime_UTR_variant	T	C	0.0363023	0.139987	0.031512	8.89855e-06	0.723299	1.1844	0.2993	ENSBTAG00000007268(F13A1)	Within	TRUE	TRUE	ENSBTAG00000007268(F13A1)
RFI	rs384882400	0	5	9084754	intergenic_region	T	C	0.0502024	0.122513	0.0276891	9.6627e-06	0.723299	1.23643	0.312447	ENSBTAG00000034693(SYT1)	22457	FALSE	TRUE	ENSBTAG00000034693(SYT1) ENSBTAG00000043949
RFI	rs379610122	33	13	25766457	intron_variant	A	G	0.079892	0.100448	0.0228099	1.06428e-05	0.723299	1.28137	0.323803	ENSBTAG00000021857(ARHGAP21)	Within	TRUE	TRUE	ENSBTAG00000021857(ARHGAP21)
RFI	rs799002093	0	5	9054570	intron_variant	T	C	0.0374494	0.141622	0.0321983	1.0904e-05	0.723299	1.24905	0.315636	ENSBTAG00000034693(SYT1)	Within	FALSE	TRUE	ENSBTAG00000034693(SYT1)
RFI	Chr16:79049500	0	16	79049500	intergenic_region	D	I	0.328205	-0.0579263	0.0131763	1.10146e-05	0.723299	1.27815	0.322991	ENSBTAG00000016943(NEK7)	7873	FALSE	FALSE	ENSBTAG00000016943(NEK7)
RFI	rs134349220	0	16	13128512	intergenic_region	A	C	0.201012	-0.0716162	0.0162908	1.10201e-05	0.723299	1.42309	0.359618	ENSBTAG00000034366(RGS2)	83292	FALSE	FALSE
RFI	rs467716789	0	16	13124350	intergenic_region	C	G	0.199798	-0.0719773	0.016379	1.1103e-05	0.723299	1.43097	0.361608	ENSBTAG00000034366(RGS2)	79130	FALSE	FALSE
RFI	rs110795484	0	16	13105820	intergenic_region	G	A	0.196559	-0.072715	0.0165666	1.13734e-05	0.723299	1.44259	0.364545	ENSBTAG00000034366(RGS2)	60600	FALSE	FALSE	ENSBTAG00000034366(RGS2)
RFI	rs482551505	0	17	23420048	intergenic_region	T	C	0.0148448	-0.218111	0.0497099	1.14563e-05	0.723299	1.20194	0.303732	ENSBTAG00000033967	110405	TRUE	TRUE
RFI	rs136697574	0	16	79050655	intergenic_region	T	C	0.330162	-0.0576215	0.0131479	1.17293e-05	0.723299	1.26857	0.32057	ENSBTAG00000016943(NEK7)	6718	FALSE	FALSE	ENSBTAG00000016943(NEK7)
RFI	rs383218222	0	16	13580858	intergenic_region	D	I	0.276046	-0.0615673	0.0140583	1.18995e-05	0.723299	1.3087	0.330711	ENSBTAG00000037494(RGS21)	44711	FALSE	FALSE	ENSBTAG00000037494(RGS21)
RFI	rs136818348	69	16	79338953	intron_variant	G	A	0.10695	-0.0934688	0.0213502	1.19831e-05	0.723299	1.44158	0.364289	ENSBTAG00000019890(ATP6V1G3)	Within	TRUE	TRUE	ENSBTAG00000019890(ATP6V1G3)
RFI	rs133259090	0	16	79339071	intron_variant	A	G	0.10695	-0.0934688	0.0213502	1.19831e-05	0.723299	1.44158	0.364289	ENSBTAG00000019890(ATP6V1G3)	Within	FALSE	TRUE	ENSBTAG00000019890(ATP6V1G3)
RFI	rs136032952	0	16	79339568	intron_variant	C	A	0.10695	-0.0934688	0.0213502	1.19831e-05	0.723299	1.44158	0.364289	ENSBTAG00000019890(ATP6V1G3)	Within	FALSE	TRUE	ENSBTAG00000019890(ATP6V1G3)
RFI	rs110595199	0	16	79040657	intergenic_region	C	A	0.337517	-0.0574343	0.0131193	1.19863e-05	0.723299	1.27427	0.32201	ENSBTAG00000016943(NEK7)	16716	FALSE	FALSE	ENSBTAG00000016943(NEK7)
RFI	rs136985935	0	16	13584369	intergenic_region	A	G	0.276113	-0.0614516	0.0140579	1.23488e-05	0.723299	1.30399	0.329519	ENSBTAG00000037494(RGS21)	48222	FALSE	FALSE	ENSBTAG00000037494(RGS21)
RFI	rs110707570	0	16	13113083	intergenic_region	T	G	0.199663	-0.0715196	0.0163826	1.26782e-05	0.723299	1.41211	0.356843	ENSBTAG00000034366(RGS2)	67863	FALSE	FALSE	ENSBTAG00000034366(RGS2)
RFI	rs110235207	0	16	13115059	intergenic_region	G	A	0.199663	-0.0715196	0.0163826	1.26782e-05	0.723299	1.41211	0.356843	ENSBTAG00000034366(RGS2)	69839	FALSE	FALSE	ENSBTAG00000034366(RGS2)
RFI	rs110028982	39	16	1477826	intergenic_region	T	C	0.108435	0.0871547	0.0199688	1.27394e-05	0.723299	1.26868	0.320598	ENSBTAG00000017352	37122	TRUE	FALSE	ENSBTAG00000017352 ENSBTAG00000042785(U6)
RFI	rs110742144	0	16	13105913	intergenic_region	T	C	0.196424	-0.0722843	0.0165747	1.2939e-05	0.723299	1.42481	0.360053	ENSBTAG00000034366(RGS2)	60693	FALSE	FALSE	ENSBTAG00000034366(RGS2)
RFI	rs110359794	0	2	28513137	intergenic_region	A	G	0.131377	0.0822315	0.0188599	1.29992e-05	0.723299	1.33314	0.336886	ENSBTAG00000003164(B3GALT1)	111402	FALSE	TRUE
RFI	rs110381344	0	16	79092541	intron_variant	G	C	0.24143	0.0621521	0.0142579	1.30587e-05	0.723299	1.22221	0.308855	ENSBTAG00000016943(NEK7)	Within	FALSE	FALSE	ENSBTAG00000016943(NEK7)
RFI	rs380863466	0	13	25789818	intron_variant	T	C	0.0844804	0.0973809	0.0223494	1.31739e-05	0.723299	1.26713	0.320205	ENSBTAG00000021857(ARHGAP21)	Within	FALSE	TRUE	ENSBTAG00000021857(ARHGAP21)
RFI	rs110820698	21	12	54531855	intergenic_region	C	T	0.114103	0.0868351	0.0199327	1.32211e-05	0.723299	1.3168	0.332757	ENSBTAG00000043303(U6)	87081	TRUE	TRUE
RFI	rs110709949	0	16	13132828	intergenic_region	G	A	0.199798	-0.0713386	0.0163885	1.34303e-05	0.723299	1.40569	0.355219	ENSBTAG00000013849(RGS13)	80287	FALSE	FALSE
RFI	rs109562157	0	16	13139891	intergenic_region	G	A	0.199798	-0.0712961	0.0163834	1.35069e-05	0.723299	1.40401	0.354796	ENSBTAG00000013849(RGS13)	73224	FALSE	FALSE
RFI	rs381547416	0	16	13141912	intergenic_region	C	A	0.199798	-0.0712961	0.0163834	1.35069e-05	0.723299	1.40401	0.354796	ENSBTAG00000013849(RGS13)	71203	FALSE	FALSE
RFI	rs210728743	0	16	13143298	intergenic_region	G	A	0.199798	-0.0712961	0.0163834	1.35069e-05	0.723299	1.40401	0.354796	ENSBTAG00000013849(RGS13)	69817	FALSE	FALSE	ENSBTAG00000013849(RGS13)
RFI	rs110543714	0	2	28509452	intergenic_region	C	G	0.132186	0.0816487	0.0187643	1.35341e-05	0.723299	1.32117	0.333862	ENSBTAG00000003164(B3GALT1)	107717	FALSE	TRUE
RFI	rs110813698	0	16	79042375	intergenic_region	C	G	0.32996	-0.0572713	0.0131637	1.35699e-05	0.723299	1.25281	0.316587	ENSBTAG00000016943(NEK7)	14998	FALSE	FALSE	ENSBTAG00000016943(NEK7)
RFI	rs137026912	92	12	54692015	intergenic_region	G	T	0.460661	0.0560259	0.0128782	1.35871e-05	0.723299	1.34732	0.340469	ENSBTAG00000042561(U6)	19475	TRUE	FALSE	ENSBTAG00000042561(U6)
RFI	rs109465137	0	16	13590347	intergenic_region	A	C	0.276721	-0.0609832	0.0140394	1.40088e-05	0.723299	1.28593	0.324956	ENSBTAG00000037494(RGS21)	54200	FALSE	FALSE	ENSBTAG00000037494(RGS21)
RFI	rs383690051	37	28	1851612	intergenic_region	A	G	0.140148	0.0834522	0.0192205	1.41302e-05	0.723299	1.44989	0.366389	ENSBTAG00000045518(5S_rRNA)	43036	TRUE	TRUE	ENSBTAG00000045518(5S_rRNA)
RFI	rs385110526	0	5	9069174	intergenic_region	A	G	0.0416329	0.131257	0.0302604	1.44058e-05	0.723299	1.18758	0.300103	ENSBTAG00000034693(SYT1)	6877	FALSE	TRUE	ENSBTAG00000034693(SYT1)
RFI	rs382672495	0	5	9071428	intergenic_region	T	C	0.0416329	0.131257	0.0302604	1.44058e-05	0.723299	1.18758	0.300103	ENSBTAG00000034693(SYT1)	9131	FALSE	TRUE	ENSBTAG00000034693(SYT1)
RFI	rs384975498	0	5	9072636	intergenic_region	T	C	0.0416329	0.131257	0.0302604	1.44058e-05	0.723299	1.18758	0.300103	ENSBTAG00000034693(SYT1)	10339	FALSE	TRUE	ENSBTAG00000034693(SYT1)
RFI	rs382680047	0	5	9072877	intergenic_region	T	C	0.0416329	0.131257	0.0302604	1.44058e-05	0.723299	1.18758	0.300103	ENSBTAG00000034693(SYT1)	10580	FALSE	TRUE	ENSBTAG00000034693(SYT1)
RFI	Chr23:15871225	3	23	15871225	intergenic_region	D	I	0.025641	-0.163424	0.0376768	1.44099e-05	0.723299	1.15275	0.291301	ENSBTAG00000012822(MGC137036)	21653	TRUE	TRUE	ENSBTAG00000011339(TAF8) ENSBTAG00000048230 ENSBTAG00000012823(GUCA1A) ENSBTAG00000012439(GUCA1B) ENSBTAG00000015301(MRPS10) ENSBTAG00000012822(MGC137036)
RFI	rs464727378	0	23	15874784	intergenic_region	T	C	0.025641	-0.163424	0.0376768	1.44099e-05	0.723299	1.15275	0.291301	ENSBTAG00000012822(MGC137036)	18094	FALSE	TRUE	ENSBTAG00000011339(TAF8) ENSBTAG00000048230 ENSBTAG00000012823(GUCA1A) ENSBTAG00000012439(GUCA1B) ENSBTAG00000015301(MRPS10) ENSBTAG00000012822(MGC137036)
RFI	rs136369522	0	16	13595015	intergenic_region	T	C	0.272065	-0.06137	0.0141539	1.45165e-05	0.723299	1.28862	0.325637	ENSBTAG00000037494(RGS21)	58868	FALSE	FALSE	ENSBTAG00000037494(RGS21)
RFI	rs109125852	0	16	13107988	intergenic_region	G	A	0.196356	-0.0718341	0.0165767	1.46796e-05	0.723299	1.40675	0.355489	ENSBTAG00000034366(RGS2)	62768	FALSE	FALSE	ENSBTAG00000034366(RGS2)
RFI	rs385355919	0	13	35859109	intergenic_region	C	T	0.0224022	-0.171821	0.0396502	1.46808e-05	0.723299	1.117	0.282267	ENSBTAG00000010330(LYZL1)	63540	FALSE	TRUE	ENSBTAG00000010330(LYZL1)
RFI	rs109576989	0	12	54687595	intergenic_region	A	G	0.474089	-0.0552255	0.0127511	1.48403e-05	0.723299	1.31371	0.331977	ENSBTAG00000042561(U6)	15055	FALSE	FALSE	ENSBTAG00000042561(U6)
RFI	Chr16:79094642	0	16	79094642	intron_variant	T	C	0.241363	0.0617449	0.0142617	1.49497e-05	0.723299	1.20602	0.304764	ENSBTAG00000016943(NEK7)	Within	FALSE	FALSE	ENSBTAG00000016943(NEK7)
RFI	rs110102118	0	16	13131493	intergenic_region	T	C	0.19973	-0.0710077	0.0164015	1.49552e-05	0.723299	1.39232	0.351842	ENSBTAG00000013849(RGS13)	81622	FALSE	FALSE
RFI	rs136455127	0	16	79334937	intron_variant	T	A	0.106883	-0.0924023	0.0213552	1.51202e-05	0.723299	1.40809	0.355827	ENSBTAG00000019890(ATP6V1G3)	Within	FALSE	TRUE	ENSBTAG00000019890(ATP6V1G3)
RFI	rs135149222	0	16	79335377	intron_variant	A	G	0.106883	-0.0924023	0.0213552	1.51202e-05	0.723299	1.40809	0.355827	ENSBTAG00000019890(ATP6V1G3)	Within	FALSE	TRUE	ENSBTAG00000019890(ATP6V1G3)
RFI	rs386018419	0	16	79335437	intron_variant	T	C	0.106883	-0.0924023	0.0213552	1.51202e-05	0.723299	1.40809	0.355827	ENSBTAG00000019890(ATP6V1G3)	Within	FALSE	TRUE	ENSBTAG00000019890(ATP6V1G3)
RFI	rs210709198	0	16	79335549	intron_variant	A	G	0.106883	-0.0924023	0.0213552	1.51202e-05	0.723299	1.40809	0.355827	ENSBTAG00000019890(ATP6V1G3)	Within	FALSE	TRUE	ENSBTAG00000019890(ATP6V1G3)
RFI	rs132815786	0	16	79335655	intron_variant	A	G	0.106883	-0.0924023	0.0213552	1.51202e-05	0.723299	1.40809	0.355827	ENSBTAG00000019890(ATP6V1G3)	Within	FALSE	TRUE	ENSBTAG00000019890(ATP6V1G3)
RFI	rs134339054	0	16	79335680	intron_variant	G	A	0.106883	-0.0924023	0.0213552	1.51202e-05	0.723299	1.40809	0.355827	ENSBTAG00000019890(ATP6V1G3)	Within	FALSE	TRUE	ENSBTAG00000019890(ATP6V1G3)
RFI	rs137517621	0	16	79335777	intron_variant	C	T	0.106883	-0.0924023	0.0213552	1.51202e-05	0.723299	1.40809	0.355827	ENSBTAG00000019890(ATP6V1G3)	Within	FALSE	TRUE	ENSBTAG00000019890(ATP6V1G3)
RFI	rs136320527	0	16	79336069	intron_variant	C	T	0.106883	-0.0924023	0.0213552	1.51202e-05	0.723299	1.40809	0.355827	ENSBTAG00000019890(ATP6V1G3)	Within	FALSE	TRUE	ENSBTAG00000019890(ATP6V1G3)
RFI	rs385473167	0	16	79336199	intron_variant	G	A	0.106883	-0.0924023	0.0213552	1.51202e-05	0.723299	1.40809	0.355827	ENSBTAG00000019890(ATP6V1G3)	Within	FALSE	TRUE	ENSBTAG00000019890(ATP6V1G3)
RFI	rs381435274	0	16	79337728	intron_variant	T	A	0.106883	-0.0924023	0.0213552	1.51202e-05	0.723299	1.40809	0.355827	ENSBTAG00000019890(ATP6V1G3)	Within	FALSE	TRUE	ENSBTAG00000019890(ATP6V1G3)
RFI	rs379294681	0	16	79337737	intron_variant	A	G	0.106883	-0.0924023	0.0213552	1.51202e-05	0.723299	1.40809	0.355827	ENSBTAG00000019890(ATP6V1G3)	Within	FALSE	TRUE	ENSBTAG00000019890(ATP6V1G3)
RFI	rs136784846	0	16	79337822	intron_variant	A	T	0.106883	-0.0924023	0.0213552	1.51202e-05	0.723299	1.40809	0.355827	ENSBTAG00000019890(ATP6V1G3)	Within	FALSE	TRUE	ENSBTAG00000019890(ATP6V1G3)
RFI	rs137254523	0	16	79337893	intron_variant	A	T	0.106883	-0.0924023	0.0213552	1.51202e-05	0.723299	1.40809	0.355827	ENSBTAG00000019890(ATP6V1G3)	Within	FALSE	TRUE	ENSBTAG00000019890(ATP6V1G3)
RFI	rs135320450	0	16	79337989	intron_variant	T	G	0.106883	-0.0924023	0.0213552	1.51202e-05	0.723299	1.40809	0.355827	ENSBTAG00000019890(ATP6V1G3)	Within	FALSE	TRUE	ENSBTAG00000019890(ATP6V1G3)
RFI	rs135785436	0	16	79338089	intron_variant	C	A	0.106883	-0.0924023	0.0213552	1.51202e-05	0.723299	1.40809	0.355827	ENSBTAG00000019890(ATP6V1G3)	Within	FALSE	TRUE	ENSBTAG00000019890(ATP6V1G3)
RFI	rs136921682	0	16	79338253	intron_variant	C	T	0.106883	-0.0924023	0.0213552	1.51202e-05	0.723299	1.40809	0.355827	ENSBTAG00000019890(ATP6V1G3)	Within	FALSE	TRUE	ENSBTAG00000019890(ATP6V1G3)
RFI	rs135141284	0	16	79338327	intron_variant	T	C	0.106883	-0.0924023	0.0213552	1.51202e-05	0.723299	1.40809	0.355827	ENSBTAG00000019890(ATP6V1G3)	Within	FALSE	TRUE	ENSBTAG00000019890(ATP6V1G3)
RFI	rs136686401	0	16	79338346	intron_variant	T	G	0.106883	-0.0924023	0.0213552	1.51202e-05	0.723299	1.40809	0.355827	ENSBTAG00000019890(ATP6V1G3)	Within	FALSE	TRUE	ENSBTAG00000019890(ATP6V1G3)
RFI	rs132893384	0	16	79338589	intron_variant	C	T	0.106883	-0.0924023	0.0213552	1.51202e-05	0.723299	1.40809	0.355827	ENSBTAG00000019890(ATP6V1G3)	Within	FALSE	TRUE	ENSBTAG00000019890(ATP6V1G3)
RFI	rs134767277	0	16	79338616	intron_variant	C	T	0.106883	-0.0924023	0.0213552	1.51202e-05	0.723299	1.40809	0.355827	ENSBTAG00000019890(ATP6V1G3)	Within	FALSE	TRUE	ENSBTAG00000019890(ATP6V1G3)
RFI	rs133157455	0	16	79338681	intron_variant	A	T	0.106883	-0.0924023	0.0213552	1.51202e-05	0.723299	1.40809	0.355827	ENSBTAG00000019890(ATP6V1G3)	Within	FALSE	TRUE	ENSBTAG00000019890(ATP6V1G3)
RFI	rs137097410	0	16	79338771	intron_variant	T	A	0.106883	-0.0924023	0.0213552	1.51202e-05	0.723299	1.40809	0.355827	ENSBTAG00000019890(ATP6V1G3)	Within	FALSE	TRUE	ENSBTAG00000019890(ATP6V1G3)
RFI	rs135752081	0	16	79338803	intron_variant	T	C	0.106883	-0.0924023	0.0213552	1.51202e-05	0.723299	1.40809	0.355827	ENSBTAG00000019890(ATP6V1G3)	Within	FALSE	TRUE	ENSBTAG00000019890(ATP6V1G3)
RFI	rs211650419	0	16	79338896	intron_variant	A	G	0.106883	-0.0924023	0.0213552	1.51202e-05	0.723299	1.40809	0.355827	ENSBTAG00000019890(ATP6V1G3)	Within	FALSE	TRUE	ENSBTAG00000019890(ATP6V1G3)
RFI	rs109853465	0	12	54684291	intergenic_region	C	T	0.457895	0.0556675	0.0128727	1.529e-05	0.723299	1.32893	0.335822	ENSBTAG00000042561(U6)	11751	FALSE	FALSE	ENSBTAG00000042561(U6)
RFI	rs378047918	7	9	68879073	intergenic_region	G	A	0.173347	0.0706804	0.0163547	1.54811e-05	0.723299	1.23676	0.312532	ENSBTAG00000015381(ARHGAP18)	33904	TRUE	TRUE	ENSBTAG00000015381(ARHGAP18)
RFI	rs110856453	45	16	14329324	intergenic_region	A	G	0.398516	0.0558412	0.0129255	1.55866e-05	0.723299	1.2913	0.326314	ENSBTAG00000044324(SNORA70)	7368	TRUE	FALSE	ENSBTAG00000036945(5S_rRNA) ENSBTAG00000044324(SNORA70)
RFI	rs207993041	101	1	125934849	intergenic_region	G	A	0.388192	-0.055944	0.0129531	1.56762e-05	0.723299	1.28416	0.324508	ENSBTAG00000007933(C1H3orf58)	49882	TRUE	TRUE	ENSBTAG00000007933(C1H3orf58)
RFI	rs210244944	0	1	125934856	intergenic_region	T	A	0.388192	-0.055944	0.0129531	1.56762e-05	0.723299	1.28416	0.324508	ENSBTAG00000007933(C1H3orf58)	49889	FALSE	TRUE	ENSBTAG00000007933(C1H3orf58)
RFI	rs208772387	47	20	33702662	intron_variant	A	G	0.111404	0.0847112	0.0196199	1.57726e-05	0.723299	1.22726	0.31013	ENSBTAG00000000013(PRKAA1)	Within	TRUE	TRUE	ENSBTAG00000014374(CARD6) ENSBTAG00000005142(RPL37) ENSBTAG00000000013(PRKAA1) ENSBTAG00000000012(TTC33) ENSBTAG00000014972(PTGER4) ENSBTAG00000042297(SNORD72)
RFI	rs136141595	0	16	79039617	intergenic_region	C	T	0.336437	-0.0567319	0.0131411	1.58063e-05	0.723299	1.24134	0.313687	ENSBTAG00000016943(NEK7)	17756	FALSE	FALSE	ENSBTAG00000016943(NEK7)
RFI	rs436373168	0	16	13124593	intergenic_region	T	C	0.199595	-0.0707672	0.0163928	1.58187e-05	0.723299	1.3822	0.349285	ENSBTAG00000034366(RGS2)	79373	FALSE	FALSE
RFI	rs110364912	0	16	13125919	intergenic_region	C	A	0.199595	-0.0707672	0.0163928	1.58187e-05	0.723299	1.3822	0.349285	ENSBTAG00000034366(RGS2)	80699	FALSE	FALSE
RFI	rs211587984	0	16	13600404	intergenic_region	G	A	0.274359	-0.0606608	0.0140665	1.61471e-05	0.723299	1.26563	0.319826	ENSBTAG00000037494(RGS21)	64257	FALSE	FALSE	ENSBTAG00000037494(RGS21)
RFI	rs467298541	0	13	25762619	intron_variant	G	A	0.0804318	0.0981123	0.0227547	1.6198e-05	0.723299	1.23001	0.310824	ENSBTAG00000021857(ARHGAP21)	Within	FALSE	TRUE	ENSBTAG00000021857(ARHGAP21)
RFI	rs380358263	0	16	13599595	intergenic_region	G	T	0.274764	-0.0606517	0.014067	1.62049e-05	0.723299	1.26641	0.320023	ENSBTAG00000037494(RGS21)	63448	FALSE	FALSE	ENSBTAG00000037494(RGS21)
RFI	rs136948059	0	16	79042983	intergenic_region	C	T	0.352632	-0.0560459	0.0129997	1.62274e-05	0.723299	1.23882	0.313052	ENSBTAG00000016943(NEK7)	14390	FALSE	FALSE	ENSBTAG00000016943(NEK7)
RFI	rs110693391	0	16	13156784	intergenic_region	G	A	0.202901	-0.0701221	0.0162672	1.62784e-05	0.723299	1.3739	0.347186	ENSBTAG00000013849(RGS13)	56331	FALSE	FALSE	ENSBTAG00000013849(RGS13)
RFI	Chr20:33689716	0	20	33689716	5_prime_UTR_variant	D	I	0.123752	0.0814942	0.0189068	1.63028e-05	0.723299	1.24418	0.314405	ENSBTAG00000000013(PRKAA1)	Within	FALSE	TRUE	ENSBTAG00000014374(CARD6) ENSBTAG00000005142(RPL37) ENSBTAG00000000013(PRKAA1) ENSBTAG00000000012(TTC33) ENSBTAG00000042297(SNORD72)
RFI	rs134808681	0	16	13120962	intergenic_region	A	G	0.19919	-0.0707337	0.0164137	1.63668e-05	0.723299	1.37879	0.348423	ENSBTAG00000034366(RGS2)	75742	FALSE	FALSE
RFI	rs110583210	0	16	13121738	intergenic_region	T	C	0.19919	-0.0707337	0.0164137	1.63668e-05	0.723299	1.37879	0.348423	ENSBTAG00000034366(RGS2)	76518	FALSE	FALSE
RFI	Chr12:57421015	10	12	57421015	intergenic_region	D	I	0.034413	-0.14101	0.0327228	1.63825e-05	0.723299	1.14147	0.28845	ENSBTAG00000039497(bta-mir-1256)	113518	TRUE	TRUE
RFI	rs382328730	0	12	57421936	intergenic_region	C	T	0.034413	-0.14101	0.0327228	1.63825e-05	0.723299	1.14147	0.28845	ENSBTAG00000039497(bta-mir-1256)	112597	FALSE	TRUE
RFI	rs134406030	0	16	13158832	intergenic_region	T	C	0.202969	-0.0700724	0.0162638	1.64367e-05	0.723299	1.3723	0.346781	ENSBTAG00000013849(RGS13)	54283	FALSE	FALSE	ENSBTAG00000013849(RGS13)
RFI	rs447777188	0	25	9517698	downstream_gene_variant	C	A	0.0126181	0.213867	0.0496422	1.6461e-05	0.723299	0.9845	0.248784	ENSBTAG00000009560(NUBP1)	Within	TRUE	TRUE	ENSBTAG00000017015(TEKT5) ENSBTAG00000009560(NUBP1) ENSBTAG00000016360(TVP23A)
RFI	rs110422109	0	16	79049970	intergenic_region	C	G	0.335897	-0.0564121	0.0130949	1.64783e-05	0.723299	1.22641	0.309915	ENSBTAG00000016943(NEK7)	7403	FALSE	FALSE	ENSBTAG00000016943(NEK7)
RFI	rs135248794	0	16	13584877	intergenic_region	C	T	0.275843	-0.0605943	0.0140678	1.65248e-05	0.723299	1.26709	0.320195	ENSBTAG00000037494(RGS21)	48730	FALSE	FALSE	ENSBTAG00000037494(RGS21)
RFI	rs109331354	0	16	79045021	intergenic_region	T	C	0.339811	-0.0563986	0.0130956	1.65723e-05	0.723299	1.2328	0.311529	ENSBTAG00000016943(NEK7)	12352	FALSE	FALSE	ENSBTAG00000016943(NEK7)
RFI	rs109047353	180	6	36603298	intergenic_region	T	G	0.101282	0.0934182	0.0217015	1.6722e-05	0.723299	1.37236	0.346797	ENSBTAG00000024957(SNCA)	170872	TRUE	TRUE
RFI	rs110047662	0	16	13108823	intergenic_region	C	T	0.196221	-0.0713762	0.0165825	1.67498e-05	0.723299	1.38815	0.350789	ENSBTAG00000034366(RGS2)	63603	FALSE	FALSE	ENSBTAG00000034366(RGS2)
RFI	rs110401209	0	16	13110256	intergenic_region	T	A	0.196221	-0.0713762	0.0165825	1.67498e-05	0.723299	1.38815	0.350789	ENSBTAG00000034366(RGS2)	65036	FALSE	FALSE	ENSBTAG00000034366(RGS2)
RFI	rs135849598	0	16	13110946	intergenic_region	G	A	0.196221	-0.0713762	0.0165825	1.67498e-05	0.723299	1.38815	0.350789	ENSBTAG00000034366(RGS2)	65726	FALSE	FALSE	ENSBTAG00000034366(RGS2)
RFI	rs110570901	0	16	13111959	intergenic_region	G	A	0.196221	-0.0713762	0.0165825	1.67498e-05	0.723299	1.38815	0.350789	ENSBTAG00000034366(RGS2)	66739	FALSE	FALSE	ENSBTAG00000034366(RGS2)
RFI	rs109935658	0	12	54685994	intergenic_region	A	C	0.447233	0.0555623	0.0129093	1.67705e-05	0.723299	1.31852	0.333191	ENSBTAG00000042561(U6)	13454	FALSE	FALSE	ENSBTAG00000042561(U6)
RFI	rs110144927	0	16	13595079	intergenic_region	C	A	0.273482	-0.060745	0.0141154	1.6816e-05	0.723299	1.26662	0.320076	ENSBTAG00000037494(RGS21)	58932	FALSE	FALSE	ENSBTAG00000037494(RGS21)
RFI	rs109205939	0	12	54684211	intergenic_region	G	A	0.457355	0.0553931	0.0128721	1.68248e-05	0.723299	1.31562	0.332458	ENSBTAG00000042561(U6)	11671	FALSE	FALSE	ENSBTAG00000042561(U6)
RFI	rs110236656	0	12	54693060	intergenic_region	T	C	0.457827	0.0553575	0.0128648	1.68493e-05	0.723299	1.31414	0.332085	ENSBTAG00000042561(U6)	20520	FALSE	FALSE	ENSBTAG00000042561(U6)
RFI	rs471057290	14	6	119060712	intron_variant	T	C	0.025641	0.164779	0.0383113	1.69996e-05	0.723299	1.17194	0.296152	ENSBTAG00000012464(AFAP1)	Within	TRUE	TRUE	ENSBTAG00000012464(AFAP1) ENSBTAG00000015926(ABLIM2)
RFI	rs383523793	0	13	25798269	intron_variant	T	C	0.0844804	0.0960785	0.0223422	1.70554e-05	0.723299	1.23346	0.311697	ENSBTAG00000021857(ARHGAP21)	Within	FALSE	TRUE	ENSBTAG00000021857(ARHGAP21)
RFI	rs210911292	0	1	125934840	intergenic_region	T	C	0.388327	-0.0556936	0.0129566	1.71973e-05	0.723299	1.27285	0.32165	ENSBTAG00000007933(C1H3orf58)	49873	FALSE	TRUE	ENSBTAG00000007933(C1H3orf58)
RFI	rs208849207	0	20	33694895	intron_variant	A	G	0.113563	0.0840258	0.0195561	1.73403e-05	0.723299	1.22789	0.310289	ENSBTAG00000000013(PRKAA1)	Within	FALSE	TRUE	ENSBTAG00000014374(CARD6) ENSBTAG00000005142(RPL37) ENSBTAG00000000013(PRKAA1) ENSBTAG00000000012(TTC33) ENSBTAG00000014972(PTGER4) ENSBTAG00000042297(SNORD72)
RFI	rs460337737	0	13	25794236	intron_variant	G	T	0.084413	0.0960049	0.0223544	1.74946e-05	0.723299	1.23068	0.310994	ENSBTAG00000021857(ARHGAP21)	Within	FALSE	TRUE	ENSBTAG00000021857(ARHGAP21)
RFI	rs110785425	71	10	70651353	intron_variant	T	C	0.425236	-0.0550174	0.0128136	1.75731e-05	0.723299	1.27811	0.32298	ENSBTAG00000020880(C10H14orf37)	Within	TRUE	FALSE	ENSBTAG00000020880(C10H14orf37) ENSBTAG00000045091
RFI	rs109774057	0	16	13112240	intergenic_region	C	T	0.196694	-0.0710961	0.0165587	1.75816e-05	0.723299	1.37979	0.348674	ENSBTAG00000034366(RGS2)	67020	FALSE	FALSE	ENSBTAG00000034366(RGS2)
RFI	Chr16:79041531	0	16	79041531	intergenic_region	I	D	0.341498	-0.0560945	0.0130848	1.81108e-05	0.723299	1.22246	0.308917	ENSBTAG00000016943(NEK7)	15842	FALSE	FALSE	ENSBTAG00000016943(NEK7)
RFI	rs109755520	0	16	13149494	intergenic_region	G	A	0.202767	-0.0698374	0.0162926	1.81552e-05	0.723299	1.3621	0.344203	ENSBTAG00000013849(RGS13)	63621	FALSE	FALSE	ENSBTAG00000013849(RGS13)
RFI	rs109157965	0	12	54685949	intergenic_region	C	T	0.447436	0.0553448	0.0129137	1.82126e-05	0.723299	1.30833	0.330616	ENSBTAG00000042561(U6)	13409	FALSE	FALSE	ENSBTAG00000042561(U6)
RFI	rs461376307	0	6	119058597	intron_variant	T	A	0.0264507	0.160749	0.0375241	1.83665e-05	0.723299	1.14958	0.290501	ENSBTAG00000012464(AFAP1)	Within	FALSE	TRUE	ENSBTAG00000012464(AFAP1) ENSBTAG00000015926(ABLIM2)
RFI	rs109343077	0	16	79043449	intergenic_region	C	T	0.352699	-0.0556509	0.0129988	1.85868e-05	0.723299	1.22153	0.308682	ENSBTAG00000016943(NEK7)	13924	FALSE	FALSE	ENSBTAG00000016943(NEK7)
RFI	rs134224335	0	16	79039752	intergenic_region	G	A	0.336572	-0.0562086	0.0131344	1.87319e-05	0.723299	1.21878	0.307988	ENSBTAG00000016943(NEK7)	17621	FALSE	FALSE	ENSBTAG00000016943(NEK7)
RFI	rs133604383	0	16	79044425	intergenic_region	C	G	0.352834	-0.0555977	0.0129975	1.88937e-05	0.723299	1.21941	0.308146	ENSBTAG00000016943(NEK7)	12948	FALSE	FALSE	ENSBTAG00000016943(NEK7)
RFI	rs136073143	0	16	79042976	intergenic_region	T	G	0.352429	-0.0555837	0.0129942	1.88939e-05	0.723299	1.21816	0.30783	ENSBTAG00000016943(NEK7)	14397	FALSE	FALSE	ENSBTAG00000016943(NEK7)
RFI	rs109717040	0	16	13102620	intergenic_region	T	C	0.196019	-0.0709108	0.0165786	1.89205e-05	0.723299	1.36904	0.345959	ENSBTAG00000034366(RGS2)	57400	FALSE	FALSE	ENSBTAG00000034366(RGS2)
RFI	rs135093368	0	16	13104558	intergenic_region	G	A	0.195682	-0.0710576	0.0166159	1.89873e-05	0.723299	1.37293	0.346941	ENSBTAG00000034366(RGS2)	59338	FALSE	FALSE	ENSBTAG00000034366(RGS2)
RFI	rs110703893	0	12	54692457	intergenic_region	T	C	0.458232	0.0550093	0.0128686	1.91394e-05	0.723299	1.29784	0.327965	ENSBTAG00000042561(U6)	19917	FALSE	FALSE	ENSBTAG00000042561(U6)
RFI	rs209662808	47	12	58929445	intergenic_region	C	T	0.283468	-0.0631941	0.014784	1.91588e-05	0.723299	1.40133	0.354119	ENSBTAG00000021503	50177	TRUE	TRUE	ENSBTAG00000021503
RFI	rs110605857	0	12	54686084	intergenic_region	C	T	0.45749	0.0550329	0.0128756	1.91819e-05	0.723299	1.29862	0.328164	ENSBTAG00000042561(U6)	13544	FALSE	FALSE	ENSBTAG00000042561(U6)
RFI	rs109977554	0	12	54692664	intergenic_region	A	C	0.4583	0.0549972	0.012868	1.92046e-05	0.723299	1.2973	0.327828	ENSBTAG00000042561(U6)	20124	FALSE	FALSE	ENSBTAG00000042561(U6)
RFI	rs133497323	0	12	54693607	intergenic_region	A	G	0.458367	0.0550271	0.0128765	1.92475e-05	0.723299	1.29874	0.328192	ENSBTAG00000042561(U6)	21067	FALSE	FALSE	ENSBTAG00000042561(U6)
RFI	rs41826588	10	16	78825751	intergenic_region	C	A	0.123347	-0.0841524	0.0196955	1.93152e-05	0.723299	1.32293	0.334307	ENSBTAG00000013499(LHX9)	22944	TRUE	TRUE	ENSBTAG00000013499(LHX9)
RFI	rs110604232	0	16	14329497	intergenic_region	A	G	0.406005	0.055189	0.0129202	1.94124e-05	0.723299	1.26902	0.320683	ENSBTAG00000044324(SNORA70)	7195	FALSE	FALSE	ENSBTAG00000036945(5S_rRNA) ENSBTAG00000044324(SNORA70)
RFI	rs109447723	0	12	54694429	intergenic_region	T	A	0.45803	0.0549949	0.0128752	1.94273e-05	0.723299	1.29707	0.327771	ENSBTAG00000042561(U6)	21889	FALSE	FALSE	ENSBTAG00000042561(U6)
RFI	rs382371530	0	12	54693784	intergenic_region	G	A	0.458232	0.0549686	0.0128713	1.94928e-05	0.723299	1.29592	0.32748	ENSBTAG00000042561(U6)	21244	FALSE	FALSE	ENSBTAG00000042561(U6)
RFI	rs137133282	0	12	54693015	intergenic_region	G	A	0.457962	0.054948	0.0128678	1.95302e-05	0.723299	1.29483	0.327205	ENSBTAG00000042561(U6)	20475	FALSE	FALSE	ENSBTAG00000042561(U6)
RFI	rs109680998	0	12	54693035	intergenic_region	G	A	0.457962	0.054948	0.0128678	1.95302e-05	0.723299	1.29483	0.327205	ENSBTAG00000042561(U6)	20495	FALSE	FALSE	ENSBTAG00000042561(U6)
RFI	Chr16:79095916	0	16	79095916	intron_variant	T	C	0.241565	0.0608504	0.0142537	1.96261e-05	0.723299	1.172	0.296166	ENSBTAG00000016943(NEK7)	Within	FALSE	FALSE	ENSBTAG00000016943(NEK7)
RFI	rs41832205	34	17	2129244	intergenic_region	G	A	0.0824561	-0.0927533	0.0217298	1.96799e-05	0.723299	1.12449	0.284161	ENSBTAG00000016633(NPY2R)	65464	TRUE	TRUE	ENSBTAG00000016633(NPY2R)
RFI	rs134558829	0	12	54697818	intergenic_region	T	G	0.448111	0.0550233	0.012892	1.97224e-05	0.723299	1.29354	0.326879	ENSBTAG00000042561(U6)	25278	FALSE	FALSE	ENSBTAG00000042561(U6)
RFI	rs29019725	0	16	13066697	intergenic_region	A	G	0.202024	-0.0673983	0.0157955	1.98182e-05	0.723299	1.26514	0.319703	ENSBTAG00000034366(RGS2)	21477	FALSE	FALSE	ENSBTAG00000034366(RGS2)
RFI	rs110353390	0	12	54691379	intergenic_region	G	A	0.458704	0.0548048	0.0128496	1.99823e-05	0.723299	1.28841	0.325582	ENSBTAG00000042561(U6)	18839	FALSE	FALSE	ENSBTAG00000042561(U6)
RFI	rs42455139	0	16	78866562	intergenic_region	G	A	0.116464	-0.0874101	0.020509	2.02568e-05	0.723299	1.35828	0.343238	ENSBTAG00000013499(LHX9)	63755	FALSE	TRUE	ENSBTAG00000013499(LHX9)
RFI	rs42455138	0	16	78869731	intergenic_region	T	C	0.116464	-0.0874101	0.020509	2.02568e-05	0.723299	1.35828	0.343238	ENSBTAG00000013499(LHX9)	66924	FALSE	TRUE	ENSBTAG00000013499(LHX9)
RFI	rs385201069	339	6	49365393	intergenic_region	C	T	0.0647773	0.10918	0.0256252	2.03839e-05	0.723299	1.24759	0.315268	ENSBTAG00000029625(5S_rRNA)	848495	TRUE	TRUE
RFI	rs209259874	0	2	28508085	intergenic_region	T	C	0.137517	0.0784686	0.0184242	2.05339e-05	0.723299	1.26168	0.318827	ENSBTAG00000003164(B3GALT1)	106350	FALSE	TRUE
RFI	rs211598954	0	2	28508604	intergenic_region	C	A	0.137517	0.0784686	0.0184242	2.05339e-05	0.723299	1.26168	0.318827	ENSBTAG00000003164(B3GALT1)	106869	FALSE	TRUE
RFI	rs109314888	0	2	28508637	intergenic_region	A	G	0.137517	0.0784686	0.0184242	2.05339e-05	0.723299	1.26168	0.318827	ENSBTAG00000003164(B3GALT1)	106902	FALSE	TRUE
RFI	rs483200371	0	16	13135881	intergenic_region	G	A	0.199528	-0.0698458	0.0164009	2.05647e-05	0.723299	1.34611	0.340163	ENSBTAG00000013849(RGS13)	77234	FALSE	FALSE
RFI	rs110517573	0	16	13136124	intergenic_region	A	G	0.199528	-0.0698458	0.0164009	2.05647e-05	0.723299	1.34611	0.340163	ENSBTAG00000013849(RGS13)	76991	FALSE	FALSE
RFI	rs133172657	0	16	13136798	intergenic_region	T	C	0.199528	-0.0698458	0.0164009	2.05647e-05	0.723299	1.34611	0.340163	ENSBTAG00000013849(RGS13)	76317	FALSE	FALSE
RFI	rs43060345	0	28	1859854	intergenic_region	C	G	0.140688	0.0815786	0.0191646	2.07435e-05	0.723299	1.38998	0.35125	ENSBTAG00000045518(5S_rRNA)	34794	FALSE	TRUE	ENSBTAG00000045518(5S_rRNA)
RFI	rs381232529	0	16	13599693	intergenic_region	C	T	0.274022	-0.0599684	0.0140881	2.07504e-05	0.723299	1.23596	0.312328	ENSBTAG00000037494(RGS21)	63546	FALSE	FALSE	ENSBTAG00000037494(RGS21)
RFI	rs110473679	0	16	13090992	intergenic_region	G	A	0.200945	-0.0674127	0.0158374	2.07598e-05	0.723299	1.26063	0.318562	ENSBTAG00000034366(RGS2)	45772	FALSE	FALSE	ENSBTAG00000034366(RGS2)
RFI	Chr12:54692910	0	12	54692910	intergenic_region	I	D	0.470175	-0.0541122	0.0127135	2.07854e-05	0.723299	1.26018	0.318448	ENSBTAG00000042561(U6)	20370	FALSE	FALSE	ENSBTAG00000042561(U6)
RFI	rs380606178	204	4	71554163	intron_variant	T	C	0.0429825	-0.128116	0.0301031	2.08216e-05	0.723299	1.16645	0.294764	ENSBTAG00000015326(GSDME)	Within	TRUE	FALSE	ENSBTAG00000019342(OSBPL3) ENSBTAG00000015326(GSDME) ENSBTAG00000046586
RFI	rs110062318	0	2	28508345	intergenic_region	G	A	0.137247	0.0784536	0.0184355	2.08524e-05	0.723299	1.25911	0.318179	ENSBTAG00000003164(B3GALT1)	106610	FALSE	TRUE
RFI	rs109754615	0	12	54527356	intergenic_region	A	G	0.113698	0.0849572	0.0199659	2.08948e-05	0.723299	1.25656	0.317535	ENSBTAG00000043303(U6)	82582	FALSE	TRUE
RFI	rs378139959	0	12	54530897	intergenic_region	A	G	0.113698	0.0849572	0.0199659	2.08948e-05	0.723299	1.25656	0.317535	ENSBTAG00000043303(U6)	86123	FALSE	TRUE
RFI	rs381601618	0	12	54530918	intergenic_region	T	C	0.113698	0.0849572	0.0199659	2.08948e-05	0.723299	1.25656	0.317535	ENSBTAG00000043303(U6)	86144	FALSE	TRUE
RFI	rs109840714	0	12	54531973	intergenic_region	T	C	0.113698	0.0849572	0.0199659	2.08948e-05	0.723299	1.25656	0.317535	ENSBTAG00000043303(U6)	87199	FALSE	TRUE
RFI	rs110327388	0	12	54693126	intergenic_region	T	A	0.457827	0.0546705	0.0128568	2.11614e-05	0.723299	1.28172	0.323893	ENSBTAG00000042561(U6)	20586	FALSE	FALSE	ENSBTAG00000042561(U6)
RFI	rs378568947	1	14	36051017	intron_variant	A	C	0.0105938	-0.256999	0.0604434	2.11974e-05	0.723299	1.19602	0.302236	ENSBTAG00000020312(NCOA2)	Within	TRUE	TRUE	ENSBTAG00000020312(NCOA2)
RFI	rs381384936	0	20	33710509	intron_variant	C	G	0.11552	0.0825617	0.0194232	2.13129e-05	0.723299	1.20324	0.30406	ENSBTAG00000000013(PRKAA1)	Within	FALSE	TRUE	ENSBTAG00000014374(CARD6) ENSBTAG00000005142(RPL37) ENSBTAG00000000013(PRKAA1) ENSBTAG00000000012(TTC33) ENSBTAG00000014972(PTGER4) ENSBTAG00000042297(SNORD72)
RFI	rs379417586	0	20	33710559	intron_variant	G	A	0.11552	0.0825617	0.0194232	2.13129e-05	0.723299	1.20324	0.30406	ENSBTAG00000000013(PRKAA1)	Within	FALSE	TRUE	ENSBTAG00000014374(CARD6) ENSBTAG00000005142(RPL37) ENSBTAG00000000013(PRKAA1) ENSBTAG00000000012(TTC33) ENSBTAG00000014972(PTGER4) ENSBTAG00000042297(SNORD72)
RFI	rs383189748	0	20	33710954	intron_variant	A	G	0.11552	0.0825617	0.0194232	2.13129e-05	0.723299	1.20324	0.30406	ENSBTAG00000000013(PRKAA1)	Within	FALSE	TRUE	ENSBTAG00000014374(CARD6) ENSBTAG00000005142(RPL37) ENSBTAG00000000013(PRKAA1) ENSBTAG00000000012(TTC33) ENSBTAG00000014972(PTGER4) ENSBTAG00000042297(SNORD72)
RFI	rs109740126	0	12	54684019	intergenic_region	T	C	0.45803	0.0546976	0.0128703	2.13866e-05	0.723299	1.28308	0.324237	ENSBTAG00000042561(U6)	11479	FALSE	FALSE	ENSBTAG00000042561(U6)
RFI	Chr12:54684113	0	12	54684113	intergenic_region	D	I	0.45803	0.0546976	0.0128703	2.13866e-05	0.723299	1.28308	0.324237	ENSBTAG00000042561(U6)	11573	FALSE	FALSE	ENSBTAG00000042561(U6)
RFI	rs134841236	0	12	54684408	intergenic_region	A	C	0.45803	0.0546976	0.0128703	2.13866e-05	0.723299	1.28308	0.324237	ENSBTAG00000042561(U6)	11868	FALSE	FALSE	ENSBTAG00000042561(U6)
RFI	rs110583521	0	12	54684439	intergenic_region	C	T	0.45803	0.0546976	0.0128703	2.13866e-05	0.723299	1.28308	0.324237	ENSBTAG00000042561(U6)	11899	FALSE	FALSE	ENSBTAG00000042561(U6)
RFI	rs42637744	0	16	13600055	intergenic_region	T	C	0.275439	-0.0597582	0.0140622	2.14185e-05	0.723299	1.23124	0.311137	ENSBTAG00000037494(RGS21)	63908	FALSE	FALSE	ENSBTAG00000037494(RGS21)
RFI	rs383946402	0	16	13600136	intergenic_region	G	A	0.275439	-0.0597582	0.0140622	2.14185e-05	0.723299	1.23124	0.311137	ENSBTAG00000037494(RGS21)	63989	FALSE	FALSE	ENSBTAG00000037494(RGS21)
RFI	rs385632498	0	9	68881243	intergenic_region	A	G	0.174291	0.0694272	0.0163389	2.14539e-05	0.723299	1.19842	0.302843	ENSBTAG00000015381(ARHGAP18)	36074	FALSE	TRUE	ENSBTAG00000015381(ARHGAP18)
RFI	rs386086899	0	16	13601169	intergenic_region	C	T	0.274561	-0.059888	0.014096	2.15138e-05	0.723299	1.23415	0.311872	ENSBTAG00000037494(RGS21)	65022	FALSE	FALSE	ENSBTAG00000037494(RGS21)
RFI	rs110145357	0	16	13091160	intergenic_region	A	G	0.20108	-0.0672365	0.0158339	2.17266e-05	0.723299	1.25468	0.317058	ENSBTAG00000034366(RGS2)	45940	FALSE	FALSE	ENSBTAG00000034366(RGS2)
RFI	rs382578800	0	16	13601069	intergenic_region	C	T	0.274629	-0.0598292	0.0140916	2.17869e-05	0.723299	1.23192	0.311307	ENSBTAG00000037494(RGS21)	64922	FALSE	FALSE	ENSBTAG00000037494(RGS21)
RFI	rs210119059	0	16	13601077	intergenic_region	G	A	0.274629	-0.0598292	0.0140916	2.17869e-05	0.723299	1.23192	0.311307	ENSBTAG00000037494(RGS21)	64930	FALSE	FALSE	ENSBTAG00000037494(RGS21)
RFI	rs383923406	0	16	13601192	intergenic_region	A	C	0.274629	-0.0598292	0.0140916	2.17869e-05	0.723299	1.23192	0.311307	ENSBTAG00000037494(RGS21)	65045	FALSE	FALSE	ENSBTAG00000037494(RGS21)
RFI	rs135747847	0	12	54685306	intergenic_region	C	T	0.447706	0.0547205	0.01291	2.24891e-05	0.723299	1.27912	0.323236	ENSBTAG00000042561(U6)	12766	FALSE	FALSE	ENSBTAG00000042561(U6)
RFI	rs109868935	0	12	54685586	intergenic_region	T	C	0.447706	0.0547205	0.01291	2.24891e-05	0.723299	1.27912	0.323236	ENSBTAG00000042561(U6)	13046	FALSE	FALSE	ENSBTAG00000042561(U6)
RFI	rs110020797	0	12	54685883	intergenic_region	T	C	0.447706	0.0547205	0.01291	2.24891e-05	0.723299	1.27912	0.323236	ENSBTAG00000042561(U6)	13343	FALSE	FALSE	ENSBTAG00000042561(U6)
RFI	rs110388576	102	23	19776439	downstream_gene_variant	T	C	0.340013	-0.0566206	0.0133603	2.25539e-05	0.723299	1.24288	0.314077	ENSBTAG00000003632(CYP39A1)	203	TRUE	FALSE	ENSBTAG00000003632(CYP39A1) ENSBTAG00000043423(U6)
RFI	rs110207141	0	12	54692853	intergenic_region	T	G	0.448381	0.0546768	0.0129022	2.25741e-05	0.723299	1.27744	0.322812	ENSBTAG00000042561(U6)	20313	FALSE	FALSE	ENSBTAG00000042561(U6)
RFI	rs109944202	0	12	54692406	intergenic_region	C	A	0.448448	0.0546617	0.0129014	2.2664e-05	0.723299	1.27677	0.322642	ENSBTAG00000042561(U6)	19866	FALSE	FALSE	ENSBTAG00000042561(U6)
RFI	rs109230709	0	2	28513214	intergenic_region	T	C	0.130634	0.0801662	0.0189221	2.26893e-05	0.723299	1.26093	0.318638	ENSBTAG00000003164(B3GALT1)	111479	FALSE	TRUE
RFI	rs109722756	0	12	54692808	intergenic_region	G	C	0.448516	0.0546505	0.0129009	2.27367e-05	0.723299	1.27629	0.322519	ENSBTAG00000042561(U6)	20268	FALSE	FALSE	ENSBTAG00000042561(U6)
RFI	rs109692223	0	12	54693531	intergenic_region	T	C	0.448583	0.0546783	0.0129093	2.2796e-05	0.723299	1.27762	0.322856	ENSBTAG00000042561(U6)	20991	FALSE	FALSE	ENSBTAG00000042561(U6)
RFI	rs110060604	0	12	54693549	intergenic_region	C	T	0.448583	0.0546783	0.0129093	2.2796e-05	0.723299	1.27762	0.322856	ENSBTAG00000042561(U6)	21009	FALSE	FALSE	ENSBTAG00000042561(U6)
RFI	rs134684884	0	12	54691039	intergenic_region	C	T	0.458637	0.0545401	0.0128779	2.28397e-05	0.723299	1.27596	0.322438	ENSBTAG00000042561(U6)	18499	FALSE	FALSE	ENSBTAG00000042561(U6)
RFI	rs111013712	62	12	82640027	intergenic_region	T	C	0.269636	-0.0593401	0.0140151	2.29567e-05	0.723299	1.19802	0.30274	ENSBTAG00000020389(TPP2)	204268	TRUE	TRUE
RFI	rs135790190	0	12	54694329	intergenic_region	G	C	0.448246	0.0546478	0.0129082	2.30008e-05	0.723299	1.27602	0.322451	ENSBTAG00000042561(U6)	21789	FALSE	FALSE	ENSBTAG00000042561(U6)
RFI	rs110755189	0	12	54688175	intergenic_region	C	T	0.458435	0.0544911	0.0128719	2.30252e-05	0.723299	1.27359	0.321837	ENSBTAG00000042561(U6)	15635	FALSE	FALSE	ENSBTAG00000042561(U6)
RFI	rs109487876	0	12	54688409	intergenic_region	G	T	0.458435	0.0544911	0.0128719	2.30252e-05	0.723299	1.27359	0.321837	ENSBTAG00000042561(U6)	15869	FALSE	FALSE	ENSBTAG00000042561(U6)
RFI	rs109000168	0	12	54689010	intergenic_region	T	G	0.458435	0.0544911	0.0128719	2.30252e-05	0.723299	1.27359	0.321837	ENSBTAG00000042561(U6)	16470	FALSE	FALSE	ENSBTAG00000042561(U6)
RFI	rs110203126	0	12	54689290	intergenic_region	G	A	0.458435	0.0544911	0.0128719	2.30252e-05	0.723299	1.27359	0.321837	ENSBTAG00000042561(U6)	16750	FALSE	FALSE	ENSBTAG00000042561(U6)
RFI	rs109302013	0	12	54689295	intergenic_region	G	A	0.458435	0.0544911	0.0128719	2.30252e-05	0.723299	1.27359	0.321837	ENSBTAG00000042561(U6)	16755	FALSE	FALSE	ENSBTAG00000042561(U6)
RFI	rs109427096	0	12	54689812	intergenic_region	G	T	0.458435	0.0544911	0.0128719	2.30252e-05	0.723299	1.27359	0.321837	ENSBTAG00000042561(U6)	17272	FALSE	FALSE	ENSBTAG00000042561(U6)
RFI	rs136663543	0	12	54690625	intergenic_region	G	A	0.458435	0.0544911	0.0128719	2.30252e-05	0.723299	1.27359	0.321837	ENSBTAG00000042561(U6)	18085	FALSE	FALSE	ENSBTAG00000042561(U6)
RFI	Chr23:19776788	0	23	19776788	3_prime_UTR_variant	C	T	0.340081	-0.0565555	0.0133618	2.30965e-05	0.723299	1.24014	0.313386	ENSBTAG00000003632(CYP39A1)	Within	FALSE	FALSE	ENSBTAG00000003632(CYP39A1) ENSBTAG00000043423(U6)
RFI	rs109376006	0	16	13091607	intergenic_region	T	C	0.201012	-0.0670058	0.0158335	2.31724e-05	0.723299	1.24576	0.314806	ENSBTAG00000034366(RGS2)	46387	FALSE	FALSE	ENSBTAG00000034366(RGS2)
RFI	rs382692487	0	16	13599587	intergenic_region	T	C	0.275304	-0.0595454	0.014074	2.32787e-05	0.723299	1.22212	0.308831	ENSBTAG00000037494(RGS21)	63440	FALSE	FALSE	ENSBTAG00000037494(RGS21)
RFI	rs377795027	0	16	13599641	intergenic_region	G	C	0.275304	-0.0595454	0.014074	2.32787e-05	0.723299	1.22212	0.308831	ENSBTAG00000037494(RGS21)	63494	FALSE	FALSE	ENSBTAG00000037494(RGS21)
RFI	rs385815198	0	16	13599803	intergenic_region	T	G	0.275304	-0.0595454	0.014074	2.32787e-05	0.723299	1.22212	0.308831	ENSBTAG00000037494(RGS21)	63656	FALSE	FALSE	ENSBTAG00000037494(RGS21)
RFI	rs208525460	0	16	13599874	intergenic_region	C	T	0.275304	-0.0595454	0.014074	2.32787e-05	0.723299	1.22212	0.308831	ENSBTAG00000037494(RGS21)	63727	FALSE	FALSE	ENSBTAG00000037494(RGS21)
RFI	rs42637745	0	16	13599992	intergenic_region	G	A	0.275304	-0.0595454	0.014074	2.32787e-05	0.723299	1.22212	0.308831	ENSBTAG00000037494(RGS21)	63845	FALSE	FALSE	ENSBTAG00000037494(RGS21)
RFI	rs109809886	0	12	54691923	intergenic_region	C	T	0.458502	0.054439	0.0128731	2.34823e-05	0.723299	1.27118	0.321229	ENSBTAG00000042561(U6)	19383	FALSE	FALSE	ENSBTAG00000042561(U6)
RFI	Chr16:13599763	0	16	13599763	intergenic_region	I	D	0.275236	-0.0595084	0.0140744	2.35627e-05	0.723299	1.22041	0.3084	ENSBTAG00000037494(RGS21)	63616	FALSE	FALSE	ENSBTAG00000037494(RGS21)
RFI	rs110686339	0	16	13102476	intergenic_region	G	T	0.196086	-0.0700477	0.0165748	2.37723e-05	0.723299	1.33627	0.337676	ENSBTAG00000034366(RGS2)	57256	FALSE	FALSE	ENSBTAG00000034366(RGS2)
RFI	rs208121695	0	2	28507523	intergenic_region	T	C	0.133131	0.0790494	0.0187062	2.38065e-05	0.723299	1.24589	0.314837	ENSBTAG00000003164(B3GALT1)	105788	FALSE	TRUE
RFI	rs137723285	0	16	13100948	intergenic_region	A	C	0.195007	-0.0701694	0.0166105	2.39578e-05	0.723299	1.33532	0.337438	ENSBTAG00000034366(RGS2)	55728	FALSE	FALSE	ENSBTAG00000034366(RGS2)
RFI	rs379562964	35	16	78687650	intergenic_region	T	A	0.213293	-0.0654716	0.0155189	2.4557e-05	0.723299	1.24264	0.314016	ENSBTAG00000013499(LHX9)	97272	TRUE	FALSE
RFI	rs208910962	0	23	19775902	downstream_gene_variant	T	C	0.340688	-0.0562523	0.0133393	2.47528e-05	0.723299	1.22794	0.310302	ENSBTAG00000003632(CYP39A1)	740	FALSE	FALSE	ENSBTAG00000003632(CYP39A1) ENSBTAG00000043423(U6)
RFI	rs109312312	0	2	28511958	intergenic_region	A	G	0.130567	0.0798228	0.0189301	2.47879e-05	0.723299	1.2496	0.315777	ENSBTAG00000003164(B3GALT1)	110223	FALSE	TRUE
RFI	rs208913808	0	2	28512640	intergenic_region	T	C	0.130567	0.0798228	0.0189301	2.47879e-05	0.723299	1.2496	0.315777	ENSBTAG00000003164(B3GALT1)	110905	FALSE	TRUE
RFI	rs471062093	96	5	102185321	intergenic_region	G	A	0.0480432	-0.125571	0.0298021	2.51436e-05	0.723299	1.24588	0.314836	ENSBTAG00000047848	16170	TRUE	FALSE	ENSBTAG00000023635(CLEC6A) ENSBTAG00000039347(CLEC4D) ENSBTAG00000012185(CLEC4E) ENSBTAG00000047848 ENSBTAG00000019669(CD163)
RFI	rs109533432	0	12	54693101	intergenic_region	A	G	0.447706	0.0543003	0.0128895	2.52262e-05	0.723299	1.25955	0.318291	ENSBTAG00000042561(U6)	20561	FALSE	FALSE	ENSBTAG00000042561(U6)
RFI	rs109975723	0	12	54683845	intergenic_region	G	A	0.457692	0.0542293	0.0128731	2.52452e-05	0.723299	1.26106	0.318672	ENSBTAG00000042561(U6)	11305	FALSE	FALSE	ENSBTAG00000042561(U6)
RFI	rs109250956	0	12	54689223	intergenic_region	T	C	0.448448	0.054347	0.0129045	2.53705e-05	0.723299	1.26211	0.318938	ENSBTAG00000042561(U6)	16683	FALSE	FALSE	ENSBTAG00000042561(U6)
RFI	rs210076057	0	23	19777197	3_prime_UTR_variant	A	C	0.339744	-0.0562419	0.0133557	2.54161e-05	0.723299	1.22584	0.309771	ENSBTAG00000003632(CYP39A1)	Within	FALSE	FALSE	ENSBTAG00000003632(CYP39A1) ENSBTAG00000043423(U6)
RFI	rs211213570	0	23	19776364	downstream_gene_variant	A	G	0.339946	-0.0562382	0.0133581	2.55336e-05	0.723299	1.22603	0.309819	ENSBTAG00000003632(CYP39A1)	278	FALSE	FALSE	ENSBTAG00000003632(CYP39A1) ENSBTAG00000043423(U6)
RFI	rs110193485	0	23	19776540	downstream_gene_variant	G	A	0.339946	-0.0562382	0.0133581	2.55336e-05	0.723299	1.22603	0.309819	ENSBTAG00000003632(CYP39A1)	102	FALSE	FALSE	ENSBTAG00000003632(CYP39A1) ENSBTAG00000043423(U6)
RFI	rs211044707	0	23	19776609	downstream_gene_variant	C	T	0.339946	-0.0562382	0.0133581	2.55336e-05	0.723299	1.22603	0.309819	ENSBTAG00000003632(CYP39A1)	33	FALSE	FALSE	ENSBTAG00000003632(CYP39A1) ENSBTAG00000043423(U6)
RFI	rs382570435	0	16	13599837	intergenic_region	A	G	0.275169	-0.0592248	0.0140732	2.57238e-05	0.723299	1.20863	0.305422	ENSBTAG00000037494(RGS21)	63690	FALSE	FALSE	ENSBTAG00000037494(RGS21)
RFI	rs383298519	0	16	13599852	intergenic_region	C	G	0.275169	-0.0592248	0.0140732	2.57238e-05	0.723299	1.20863	0.305422	ENSBTAG00000037494(RGS21)	63705	FALSE	FALSE	ENSBTAG00000037494(RGS21)
RFI	rs380573663	0	16	78179941	intron_variant	T	C	0.117341	-0.0812067	0.0192998	2.58047e-05	0.723299	1.17998	0.298183	ENSBTAG00000008944(CRB1)	Within	FALSE	FALSE	ENSBTAG00000008944(CRB1)
RFI	rs43060348	0	28	1860052	intergenic_region	C	G	0.140621	0.0806971	0.0191809	2.58592e-05	0.723299	1.35956	0.343564	ENSBTAG00000045518(5S_rRNA)	34596	FALSE	TRUE	ENSBTAG00000045518(5S_rRNA)
RFI	rs209749367	0	20	33701932	intron_variant	G	A	0.11471	0.0820236	0.0195012	2.59833e-05	0.723299	1.18036	0.298278	ENSBTAG00000000013(PRKAA1)	Within	FALSE	TRUE	ENSBTAG00000014374(CARD6) ENSBTAG00000005142(RPL37) ENSBTAG00000000013(PRKAA1) ENSBTAG00000000012(TTC33) ENSBTAG00000014972(PTGER4) ENSBTAG00000042297(SNORD72)
RFI	rs110895666	0	12	54685179	intergenic_region	C	T	0.447638	0.0542684	0.0129046	2.6068e-05	0.723299	1.25804	0.317908	ENSBTAG00000042561(U6)	12639	FALSE	FALSE	ENSBTAG00000042561(U6)
RFI	rs135700842	0	12	54686668	intergenic_region	T	C	0.448718	0.0542474	0.0129017	2.61459e-05	0.723299	1.25763	0.317806	ENSBTAG00000042561(U6)	14128	FALSE	FALSE	ENSBTAG00000042561(U6)
RFI	rs110134266	0	12	54686909	intergenic_region	G	C	0.448718	0.0542474	0.0129017	2.61459e-05	0.723299	1.25763	0.317806	ENSBTAG00000042561(U6)	14369	FALSE	FALSE	ENSBTAG00000042561(U6)
RFI	rs110041650	0	12	54687410	intergenic_region	C	T	0.448718	0.0542474	0.0129017	2.61459e-05	0.723299	1.25763	0.317806	ENSBTAG00000042561(U6)	14870	FALSE	FALSE	ENSBTAG00000042561(U6)
RFI	rs379448084	0	12	54688384	intergenic_region	G	A	0.448718	0.0542474	0.0129017	2.61459e-05	0.723299	1.25763	0.317806	ENSBTAG00000042561(U6)	15844	FALSE	FALSE	ENSBTAG00000042561(U6)
RFI	rs110715692	0	12	54688703	intergenic_region	A	T	0.448718	0.0542474	0.0129017	2.61459e-05	0.723299	1.25763	0.317806	ENSBTAG00000042561(U6)	16163	FALSE	FALSE	ENSBTAG00000042561(U6)
RFI	rs111016329	0	12	54689331	intergenic_region	T	C	0.448718	0.0542474	0.0129017	2.61459e-05	0.723299	1.25763	0.317806	ENSBTAG00000042561(U6)	16791	FALSE	FALSE	ENSBTAG00000042561(U6)
RFI	rs110923980	0	12	54689731	intergenic_region	G	C	0.448718	0.0542474	0.0129017	2.61459e-05	0.723299	1.25763	0.317806	ENSBTAG00000042561(U6)	17191	FALSE	FALSE	ENSBTAG00000042561(U6)
RFI	rs109211305	0	12	54690651	intergenic_region	G	A	0.448718	0.0542474	0.0129017	2.61459e-05	0.723299	1.25763	0.317806	ENSBTAG00000042561(U6)	18111	FALSE	FALSE	ENSBTAG00000042561(U6)
RFI	rs133662751	0	12	54689250	intergenic_region	A	G	0.448381	0.0542264	0.0129012	2.63157e-05	0.723299	1.25648	0.317515	ENSBTAG00000042561(U6)	16710	FALSE	FALSE	ENSBTAG00000042561(U6)
RFI	rs110551072	0	12	54690158	intergenic_region	A	G	0.448381	0.0542204	0.012901	2.63632e-05	0.723299	1.25621	0.317445	ENSBTAG00000042561(U6)	17618	FALSE	FALSE	ENSBTAG00000042561(U6)
RFI	rs377993030	9	2	27458666	intron_variant	T	C	0.102024	0.0868651	0.0206721	2.64507e-05	0.723299	1.19428	0.301796	ENSBTAG00000044179(CERS6)	Within	TRUE	FALSE	ENSBTAG00000044179(CERS6) ENSBTAG00000043862(5S_rRNA)
RFI	rs110369273	0	16	13086426	intergenic_region	G	A	0.199595	-0.0686928	0.016353	2.66177e-05	0.723299	1.30236	0.329108	ENSBTAG00000034366(RGS2)	41206	FALSE	FALSE	ENSBTAG00000034366(RGS2)
RFI	rs110049167	0	12	54690752	intergenic_region	C	T	0.45857	0.0540808	0.0128749	2.66341e-05	0.723299	1.25454	0.317023	ENSBTAG00000042561(U6)	18212	FALSE	FALSE	ENSBTAG00000042561(U6)
RFI	rs110977338	0	12	54691227	intergenic_region	A	G	0.448583	0.0541821	0.0128995	2.6653e-05	0.723299	1.25454	0.317023	ENSBTAG00000042561(U6)	18687	FALSE	FALSE	ENSBTAG00000042561(U6)
RFI	rs109366368	0	12	54691934	intergenic_region	T	C	0.448785	0.0541962	0.012903	2.6658e-05	0.723299	1.2553	0.317215	ENSBTAG00000042561(U6)	19394	FALSE	FALSE	ENSBTAG00000042561(U6)
RFI	rs109729293	0	12	82641107	intergenic_region	T	C	0.269771	-0.0588776	0.0140188	2.67049e-05	0.723299	1.17979	0.298134	ENSBTAG00000020389(TPP2)	203188	FALSE	TRUE
RFI	rs207683763	0	16	13600577	intergenic_region	G	T	0.274831	-0.0590885	0.0140745	2.6898e-05	0.723299	1.20215	0.303786	ENSBTAG00000037494(RGS21)	64430	FALSE	FALSE	ENSBTAG00000037494(RGS21)
RFI	rs109492805	0	12	54685758	intergenic_region	C	T	0.447773	0.0541833	0.0129063	2.69046e-05	0.723299	1.25417	0.31693	ENSBTAG00000042561(U6)	13218	FALSE	FALSE	ENSBTAG00000042561(U6)
RFI	rs381160261	0	5	9060085	intron_variant	A	G	0.0408232	0.128283	0.0305647	2.70366e-05	0.723299	1.11325	0.28132	ENSBTAG00000034693(SYT1)	Within	FALSE	TRUE	ENSBTAG00000034693(SYT1)
RFI	rs518045665	4	3	118414078	intergenic_region	T	C	0.0276653	0.151035	0.0359893	2.7086e-05	0.723299	1.06012	0.267894	ENSBTAG00000003376(ASB1)	41764	TRUE	TRUE	ENSBTAG00000003376(ASB1)
RFI	rs110285982	0	2	28514140	intergenic_region	T	A	0.130702	0.0793667	0.018915	2.71702e-05	0.723299	1.23645	0.312452	ENSBTAG00000003164(B3GALT1)	112405	FALSE	TRUE
RFI	rs110478126	0	2	28514997	intergenic_region	A	G	0.130702	0.0793667	0.018915	2.71702e-05	0.723299	1.23645	0.312452	ENSBTAG00000003164(B3GALT1)	113262	FALSE	TRUE
RFI	rs135444669	0	12	54690557	intergenic_region	G	A	0.457085	0.0539345	0.0128563	2.7264e-05	0.723344	1.24713	0.315151	ENSBTAG00000042561(U6)	18017	FALSE	FALSE	ENSBTAG00000042561(U6)
RFI	rs134949511	5	29	42390147	intergenic_region	A	G	0.0441296	0.122588	0.0292362	2.75242e-05	0.727789	1.09515	0.276746	ENSBTAG00000007108(LGALS12)	7536	TRUE	TRUE	ENSBTAG00000039463 ENSBTAG00000007108(LGALS12) ENSBTAG00000039511 ENSBTAG00000037645
RFI	rs133673106	0	12	54687816	intergenic_region	G	A	0.449123	0.054053	0.0128961	2.77205e-05	0.73052	1.24884	0.315585	ENSBTAG00000042561(U6)	15276	FALSE	FALSE	ENSBTAG00000042561(U6)
RFI	rs134438593	0	12	54693084	intergenic_region	C	T	0.448448	0.0540209	0.0128972	2.80723e-05	0.735406	1.24701	0.315122	ENSBTAG00000042561(U6)	20544	FALSE	FALSE	ENSBTAG00000042561(U6)
RFI	rs42167075	28	29	34292754	intergenic_region	T	C	0.327733	0.0566887	0.0135347	2.80932e-05	0.735406	1.22322	0.309109	ENSBTAG00000020769(OPCML)	262026	TRUE	TRUE
RFI	rs110132685	0	10	70650587	intron_variant	A	G	0.431984	-0.0535373	0.0127878	2.83166e-05	0.738415	1.21504	0.307042	ENSBTAG00000020880(C10H14orf37)	Within	FALSE	FALSE	ENSBTAG00000020880(C10H14orf37) ENSBTAG00000045091
RFI	rs111011815	0	12	54686814	intergenic_region	A	C	0.448853	0.0540159	0.0129041	2.83962e-05	0.738415	1.24699	0.315117	ENSBTAG00000042561(U6)	14274	FALSE	FALSE	ENSBTAG00000042561(U6)
RFI	rs379805250	0	12	54686626	intergenic_region	G	A	0.454521	0.0537499	0.0128455	2.86e-05	0.74126	1.23747	0.312711	ENSBTAG00000042561(U6)	14086	FALSE	FALSE	ENSBTAG00000042561(U6)
RFI	rs377789712	0	6	36590537	intergenic_region	G	C	0.101012	0.0906683	0.0216789	2.88539e-05	0.74187	1.28969	0.325907	ENSBTAG00000024957(SNCA)	158111	FALSE	TRUE
RFI	rs384533900	0	6	36593552	intergenic_region	G	T	0.101012	0.0906683	0.0216789	2.88539e-05	0.74187	1.28969	0.325907	ENSBTAG00000024957(SNCA)	161126	FALSE	TRUE
RFI	rs384165193	0	16	13599709	intergenic_region	G	A	0.274494	-0.0589438	0.0140951	2.89141e-05	0.74187	1.19536	0.302069	ENSBTAG00000037494(RGS21)	63562	FALSE	FALSE	ENSBTAG00000037494(RGS21)
RFI	rs109598412	0	16	13077099	intergenic_region	A	G	0.196154	-0.0691014	0.0165273	2.90175e-05	0.74187	1.30075	0.3287	ENSBTAG00000034366(RGS2)	31879	FALSE	FALSE	ENSBTAG00000034366(RGS2)
RFI	rs447534951	27	1	148234163	intergenic_region	A	G	0.0274629	-0.154529	0.0369745	2.92354e-05	0.74187	1.10185	0.278438	ENSBTAG00000007039(FBXO25)	32792	TRUE	TRUE	ENSBTAG00000007039(FBXO25) ENSBTAG00000043957(TDRP)
RFI	rs210944274	0	23	19774040	downstream_gene_variant	A	G	0.340013	-0.0558039	0.0133601	2.95484e-05	0.74187	1.20728	0.305082	ENSBTAG00000003632(CYP39A1)	2602	FALSE	FALSE	ENSBTAG00000003632(CYP39A1) ENSBTAG00000043423(U6)
RFI	rs210576458	0	2	28510204	intergenic_region	A	G	0.130499	0.0790186	0.0189185	2.95645e-05	0.74187	1.22401	0.309309	ENSBTAG00000003164(B3GALT1)	108469	FALSE	TRUE
RFI	rs208012940	0	12	82622746	intergenic_region	T	C	0.19973	-0.0660186	0.015813	2.98042e-05	0.74187	1.20354	0.304137	ENSBTAG00000020389(TPP2)	221549	FALSE	TRUE
RFI	rs208060187	0	23	19774771	downstream_gene_variant	T	C	0.340013	-0.0557755	0.0133627	2.99352e-05	0.74187	1.20605	0.304771	ENSBTAG00000003632(CYP39A1)	1871	FALSE	FALSE	ENSBTAG00000003632(CYP39A1) ENSBTAG00000043423(U6)
RFI	rs208246299	0	2	28510213	intergenic_region	G	C	0.130432	0.0789663	0.0189205	2.99858e-05	0.74187	1.22186	0.308765	ENSBTAG00000003164(B3GALT1)	108478	FALSE	TRUE
RFI	rs109401988	0	2	28510225	intergenic_region	G	C	0.130432	0.0789663	0.0189205	2.99858e-05	0.74187	1.22186	0.308765	ENSBTAG00000003164(B3GALT1)	108490	FALSE	TRUE
RFI	rs210597802	0	20	33695002	intron_variant	C	A	0.114575	0.0813374	0.01949	3.0024e-05	0.74187	1.1595	0.293007	ENSBTAG00000000013(PRKAA1)	Within	FALSE	TRUE	ENSBTAG00000014374(CARD6) ENSBTAG00000005142(RPL37) ENSBTAG00000000013(PRKAA1) ENSBTAG00000000012(TTC33) ENSBTAG00000014972(PTGER4) ENSBTAG00000042297(SNORD72)
RFI	rs110363976	0	16	13082814	intergenic_region	G	A	0.197301	-0.0686722	0.0164589	3.01486e-05	0.74187	1.29031	0.326062	ENSBTAG00000034366(RGS2)	37594	FALSE	FALSE	ENSBTAG00000034366(RGS2)
RFI	rs110965435	0	12	54687348	intergenic_region	C	T	0.470243	-0.0531005	0.0127286	3.02264e-05	0.74187	1.21352	0.306657	ENSBTAG00000042561(U6)	14808	FALSE	FALSE	ENSBTAG00000042561(U6)
RFI	rs208402678	0	16	13600630	intergenic_region	T	C	0.274561	-0.0587012	0.0140732	3.03086e-05	0.74187	1.18572	0.299633	ENSBTAG00000037494(RGS21)	64483	FALSE	FALSE	ENSBTAG00000037494(RGS21)
RFI	rs110699338	0	1	5107895	intergenic_region	G	T	0.0594467	-0.102685	0.0246312	3.06097e-05	0.74187	1.01853	0.257384	ENSBTAG00000039255(CLDN17)	11452	TRUE	TRUE	ENSBTAG00000039255(CLDN17)
RFI	rs207553131	0	20	33707491	intron_variant	A	G	0.11444	0.081273	0.0195038	3.086e-05	0.74187	1.15648	0.292243	ENSBTAG00000000013(PRKAA1)	Within	FALSE	TRUE	ENSBTAG00000014374(CARD6) ENSBTAG00000005142(RPL37) ENSBTAG00000000013(PRKAA1) ENSBTAG00000000012(TTC33) ENSBTAG00000014972(PTGER4) ENSBTAG00000042297(SNORD72)
RFI	rs209167316	0	20	33687920	upstream_gene_variant	C	G	0.112213	0.0820179	0.0196853	3.09368e-05	0.74187	1.15776	0.292567	ENSBTAG00000000013(PRKAA1)	371	FALSE	TRUE	ENSBTAG00000014374(CARD6) ENSBTAG00000005142(RPL37) ENSBTAG00000000013(PRKAA1) ENSBTAG00000000012(TTC33) ENSBTAG00000042297(SNORD72)
RFI	rs137585649	0	16	13069791	intergenic_region	G	A	0.197166	-0.0685855	0.0164634	3.10073e-05	0.74187	1.28639	0.325071	ENSBTAG00000034366(RGS2)	24571	FALSE	FALSE	ENSBTAG00000034366(RGS2)
RFI	rs43322237	76	2	108462654	intergenic_region	G	A	0.179487	0.0678661	0.016294	3.11218e-05	0.74187	1.17185	0.296129	ENSBTAG00000037288	64571	TRUE	FALSE	ENSBTAG00000037288
RFI	Chr20:33706210	0	20	33706210	intron_variant	D	I	0.114305	0.0812232	0.0195012	3.11308e-05	0.74187	1.15387	0.291586	ENSBTAG00000000013(PRKAA1)	Within	FALSE	TRUE	ENSBTAG00000014374(CARD6) ENSBTAG00000005142(RPL37) ENSBTAG00000000013(PRKAA1) ENSBTAG00000000012(TTC33) ENSBTAG00000014972(PTGER4) ENSBTAG00000042297(SNORD72)
RFI	rs209822702	36	9	38638541	intergenic_region	T	G	0.104723	0.087018	0.0209034	3.14269e-05	0.74187	1.2265	0.309938	ENSBTAG00000008817(LAMA4)	5769	TRUE	TRUE	ENSBTAG00000008817(LAMA4)
RFI	rs208837505	0	9	38638595	intergenic_region	A	G	0.104723	0.087018	0.0209034	3.14269e-05	0.74187	1.2265	0.309938	ENSBTAG00000008817(LAMA4)	5715	FALSE	TRUE	ENSBTAG00000008817(LAMA4)
RFI	rs441210942	0	9	38638689	intergenic_region	T	A	0.104723	0.087018	0.0209034	3.14269e-05	0.74187	1.2265	0.309938	ENSBTAG00000008817(LAMA4)	5621	FALSE	TRUE	ENSBTAG00000008817(LAMA4)
RFI	rs385282083	0	2	28515214	intergenic_region	D	I	0.130499	0.0787433	0.0189196	3.15482e-05	0.74187	1.2155	0.307157	ENSBTAG00000003164(B3GALT1)	113479	FALSE	TRUE
RFI	rs384435572	0	9	38639157	intergenic_region	T	G	0.104993	0.0867743	0.0208531	3.16549e-05	0.74187	1.22241	0.308905	ENSBTAG00000008817(LAMA4)	5153	FALSE	TRUE	ENSBTAG00000008817(LAMA4)
RFI	rs382668150	0	20	33693768	intron_variant	T	G	0.114507	0.0811891	0.0195138	3.17403e-05	0.74187	1.15468	0.291789	ENSBTAG00000000013(PRKAA1)	Within	FALSE	TRUE	ENSBTAG00000014374(CARD6) ENSBTAG00000005142(RPL37) ENSBTAG00000000013(PRKAA1) ENSBTAG00000000012(TTC33) ENSBTAG00000014972(PTGER4) ENSBTAG00000042297(SNORD72)
RFI	rs135935818	0	20	33694451	intron_variant	G	A	0.114507	0.0811891	0.0195138	3.17403e-05	0.74187	1.15468	0.291789	ENSBTAG00000000013(PRKAA1)	Within	FALSE	TRUE	ENSBTAG00000014374(CARD6) ENSBTAG00000005142(RPL37) ENSBTAG00000000013(PRKAA1) ENSBTAG00000000012(TTC33) ENSBTAG00000014972(PTGER4) ENSBTAG00000042297(SNORD72)
RFI	rs207891290	0	20	33700316	intron_variant	C	T	0.114507	0.0811891	0.0195138	3.17403e-05	0.74187	1.15468	0.291789	ENSBTAG00000000013(PRKAA1)	Within	FALSE	TRUE	ENSBTAG00000014374(CARD6) ENSBTAG00000005142(RPL37) ENSBTAG00000000013(PRKAA1) ENSBTAG00000000012(TTC33) ENSBTAG00000014972(PTGER4) ENSBTAG00000042297(SNORD72)
RFI	rs208727127	0	16	13097521	intergenic_region	A	C	0.196019	-0.0687503	0.0165287	3.19007e-05	0.74187	1.28689	0.325199	ENSBTAG00000034366(RGS2)	52301	FALSE	FALSE	ENSBTAG00000034366(RGS2)
RFI	rs209441762	0	2	28516332	intergenic_region	G	A	0.137719	0.0766031	0.018432	3.23884e-05	0.74187	1.20388	0.304223	ENSBTAG00000003164(B3GALT1)	114597	FALSE	TRUE
RFI	rs384135676	88	21	56089813	intron_variant	G	A	0.058502	0.106524	0.0256334	3.24324e-05	0.74187	1.07978	0.272861	ENSBTAG00000017216(FRMD5)	Within	TRUE	FALSE	ENSBTAG00000017215(WDR76) ENSBTAG00000017216(FRMD5) ENSBTAG00000042421(SNORD113)
RFI	rs381240785	0	21	56089884	intron_variant	G	C	0.058502	0.106524	0.0256334	3.24324e-05	0.74187	1.07978	0.272861	ENSBTAG00000017216(FRMD5)	Within	FALSE	FALSE	ENSBTAG00000017215(WDR76) ENSBTAG00000017216(FRMD5) ENSBTAG00000042421(SNORD113)
RFI	rs379557667	0	21	56090244	intron_variant	C	A	0.058502	0.106524	0.0256334	3.24324e-05	0.74187	1.07978	0.272861	ENSBTAG00000017216(FRMD5)	Within	FALSE	FALSE	ENSBTAG00000017215(WDR76) ENSBTAG00000017216(FRMD5) ENSBTAG00000042421(SNORD113)
RFI	rs134604740	63	4	84159852	intergenic_region	G	A	0.279757	-0.0611703	0.014723	3.25657e-05	0.74187	1.30254	0.329153	ENSBTAG00000006152	468270	TRUE	FALSE
RFI	rs209601961	0	16	13594439	intergenic_region	T	C	0.274561	-0.0584488	0.0140701	3.26536e-05	0.74187	1.17555	0.297062	ENSBTAG00000037494(RGS21)	58292	FALSE	FALSE	ENSBTAG00000037494(RGS21)
RFI	rs208473780	10	5	14410965	intergenic_region	C	T	0.0379892	-0.130073	0.0313175	3.27627e-05	0.74187	1.06823	0.269942	ENSBTAG00000045384(U6)	66816	TRUE	TRUE	ENSBTAG00000045384(U6)
RFI	rs109087332	0	16	13082703	intergenic_region	A	G	0.197166	-0.068394	0.0164677	3.27818e-05	0.74187	1.27921	0.323259	ENSBTAG00000034366(RGS2)	37483	FALSE	FALSE	ENSBTAG00000034366(RGS2)
RFI	Chr2:28516242	0	2	28516242	intergenic_region	D	I	0.137719	0.0765027	0.0184241	3.29121e-05	0.74187	1.20073	0.303426	ENSBTAG00000003164(B3GALT1)	114507	FALSE	TRUE
RFI	rs378329032	0	1	148220282	intergenic_region	A	G	0.0277328	-0.151467	0.036478	3.29183e-05	0.74187	1.06872	0.270067	ENSBTAG00000007039(FBXO25)	46673	FALSE	TRUE	ENSBTAG00000007039(FBXO25)
RFI	rs209528105	0	1	125935004	intergenic_region	G	T	0.371457	-0.0546804	0.0131692	3.29384e-05	0.74187	1.20602	0.304764	ENSBTAG00000007933(C1H3orf58)	50037	FALSE	TRUE	ENSBTAG00000007933(C1H3orf58)
RFI	rs211541766	0	1	125935070	intergenic_region	G	A	0.371457	-0.0546804	0.0131692	3.29384e-05	0.74187	1.20602	0.304764	ENSBTAG00000007933(C1H3orf58)	50103	FALSE	TRUE	ENSBTAG00000007933(C1H3orf58)
RFI	rs208154671	0	9	38637571	intergenic_region	G	C	0.104926	0.087064	0.0209738	3.309e-05	0.74187	1.2299	0.310796	ENSBTAG00000008817(LAMA4)	6739	FALSE	TRUE	ENSBTAG00000008817(LAMA4)
RFI	rs210324367	0	9	38637575	intergenic_region	A	G	0.104926	0.087064	0.0209738	3.309e-05	0.74187	1.2299	0.310796	ENSBTAG00000008817(LAMA4)	6735	FALSE	TRUE	ENSBTAG00000008817(LAMA4)
RFI	rs208135257	55	1	141806280	intron_variant	A	G	0.284615	0.0578297	0.0139313	3.30928e-05	0.74187	1.17638	0.297273	ENSBTAG00000004754(DSCAM)	Within	TRUE	TRUE	ENSBTAG00000004754(DSCAM)
RFI	rs137344219	0	1	141806407	intron_variant	C	T	0.284615	0.0578297	0.0139313	3.30928e-05	0.74187	1.17638	0.297273	ENSBTAG00000004754(DSCAM)	Within	FALSE	TRUE	ENSBTAG00000004754(DSCAM)
RFI	rs379703007	0	21	56090334	intron_variant	T	C	0.0585695	0.106299	0.0256145	3.32524e-05	0.74187	1.07638	0.272004	ENSBTAG00000017216(FRMD5)	Within	FALSE	FALSE	ENSBTAG00000017215(WDR76) ENSBTAG00000017216(FRMD5) ENSBTAG00000042421(SNORD113)
RFI	rs378957257	0	21	56091198	intron_variant	C	T	0.0585695	0.106299	0.0256145	3.32524e-05	0.74187	1.07638	0.272004	ENSBTAG00000017216(FRMD5)	Within	FALSE	FALSE	ENSBTAG00000017215(WDR76) ENSBTAG00000017216(FRMD5) ENSBTAG00000042421(SNORD113)
RFI	rs133249123	0	21	56091715	upstream_gene_variant	T	G	0.0585695	0.106299	0.0256145	3.32524e-05	0.74187	1.07638	0.272004	ENSBTAG00000017216(FRMD5)	137	FALSE	FALSE	ENSBTAG00000017215(WDR76) ENSBTAG00000017216(FRMD5) ENSBTAG00000042421(SNORD113)
RFI	rs211642544	0	12	82631760	intergenic_region	T	C	0.226788	-0.0621904	0.014992	3.35024e-05	0.74533	1.17169	0.296089	ENSBTAG00000020389(TPP2)	212535	FALSE	TRUE
RFI	Chr2:4553092	11	2	4553092	upstream_gene_variant	I	D	0.115047	-0.0789499	0.0190403	3.37638e-05	0.749023	1.09635	0.277048	ENSBTAG00000010225(POLR2D)	1242	TRUE	TRUE	ENSBTAG00000008089(AMMECR1L) ENSBTAG00000010225(POLR2D) ENSBTAG00000005987(WDR33)
RFI	rs209222508	0	1	125935239	intergenic_region	A	G	0.371255	-0.0545822	0.0131667	3.39122e-05	0.750196	1.20143	0.303603	ENSBTAG00000007933(C1H3orf58)	50272	FALSE	TRUE	ENSBTAG00000007933(C1H3orf58)
RFI	rs208545530	0	12	54269614	intergenic_region	A	G	0.0690283	0.099465	0.0239994	3.40577e-05	0.751299	1.09838	0.277562	ENSBTAG00000043485(U6)	69437	FALSE	TRUE	ENSBTAG00000043485(U6)
RFI	rs135918914	0	4	84123153	intergenic_region	C	A	0.259042	-0.0632767	0.0152769	3.4429e-05	0.754201	1.3277	0.335512	ENSBTAG00000006152	504969	FALSE	FALSE
RFI	rs43321727	0	2	108461702	intergenic_region	G	A	0.179622	0.06741	0.016278	3.45524e-05	0.754201	1.15683	0.292334	ENSBTAG00000037288	65523	FALSE	FALSE	ENSBTAG00000037288
RFI	rs133280189	0	3	6867628	intergenic_region	T	G	0.0737517	-0.0951291	0.0229723	3.45734e-05	0.754201	1.06801	0.269887	ENSBTAG00000004885(DDR2)	20406	FALSE	TRUE	ENSBTAG00000004885(DDR2) ENSBTAG00000010206(UAP1)
RFI	rs136796618	0	3	6874242	intergenic_region	C	A	0.0737517	-0.0951291	0.0229723	3.45734e-05	0.754201	1.06801	0.269887	ENSBTAG00000010206(UAP1)	26025	FALSE	TRUE	ENSBTAG00000004885(DDR2) ENSBTAG00000010206(UAP1) ENSBTAG00000001608
RFI	rs207664413	20	11	41034243	intergenic_region	G	T	0.216532	0.061261	0.0148012	3.4893e-05	0.756286	1.09992	0.277951	ENSBTAG00000005870(FANCL)	289824	TRUE	TRUE
RFI	rs382666836	68	8	13866254	intergenic_region	T	C	0.0830634	0.0895664	0.0216418	3.49444e-05	0.756286	1.05557	0.266745	ENSBTAG00000046043	813641	TRUE	TRUE
RFI	rs462287522	0	9	38638651	intergenic_region	G	A	0.105128	0.0862099	0.0208375	3.51505e-05	0.756286	1.20793	0.305246	ENSBTAG00000008817(LAMA4)	5659	FALSE	TRUE	ENSBTAG00000008817(LAMA4)
RFI	rs211108856	0	9	38638934	intergenic_region	T	G	0.105128	0.0862099	0.0208375	3.51505e-05	0.756286	1.20793	0.305246	ENSBTAG00000008817(LAMA4)	5376	FALSE	TRUE	ENSBTAG00000008817(LAMA4)
RFI	rs209004334	0	9	38638985	intergenic_region	C	T	0.105128	0.0862099	0.0208375	3.51505e-05	0.756286	1.20793	0.305246	ENSBTAG00000008817(LAMA4)	5325	FALSE	TRUE	ENSBTAG00000008817(LAMA4)
RFI	rs43322236	0	2	108462442	intergenic_region	C	T	0.178543	0.067479	0.0163255	3.57507e-05	0.767098	1.15376	0.291556	ENSBTAG00000037288	64783	FALSE	FALSE	ENSBTAG00000037288
RFI	Chr2:56402214	186	2	56402214	intergenic_region	T	A	0.0607287	-0.11098	0.0268612	3.60208e-05	0.770787	1.21373	0.306712	ENSBTAG00000024632	309506	TRUE	TRUE
RFI	rs42167074	0	29	34292438	intergenic_region	A	G	0.330904	0.0559461	0.0135447	3.62018e-05	0.772555	1.19723	0.302543	ENSBTAG00000020769(OPCML)	262342	FALSE	TRUE
RFI	rs108977169	0	12	54692161	intergenic_region	A	G	0.462078	0.0529589	0.0128281	3.65388e-05	0.777634	1.20437	0.304347	ENSBTAG00000042561(U6)	19621	FALSE	FALSE	ENSBTAG00000042561(U6)
RFI	rs482056932	26	13	68581943	intergenic_region	A	G	0.0485155	-0.116315	0.0281835	3.67412e-05	0.778118	1.07895	0.272653	ENSBTAG00000004039(DHX35)	113386	TRUE	TRUE
RFI	rs454853603	34	6	42866903	intron_variant	G	A	0.0128205	0.220393	0.0534034	3.67597e-05	0.778118	1.06205	0.268382	ENSBTAG00000047743(KCNIP4)	Within	TRUE	TRUE	ENSBTAG00000047743(KCNIP4)
RFI	rs135228538	0	2	108461379	intergenic_region	A	C	0.179825	0.0671086	0.0162692	3.70903e-05	0.783005	1.14752	0.289981	ENSBTAG00000037288	65846	FALSE	FALSE	ENSBTAG00000037288
RFI	rs384622439	39	17	19501000	intergenic_region	T	A	0.075776	-0.0955536	0.0231783	3.74701e-05	0.788902	1.10472	0.279164	ENSBTAG00000034089	62284	TRUE	TRUE	ENSBTAG00000034089
RFI	Chr12:54686279	0	12	54686279	intergenic_region	G	A	0.470108	-0.0524919	0.0127361	3.76404e-05	0.789288	1.18582	0.299658	ENSBTAG00000042561(U6)	13739	FALSE	FALSE	ENSBTAG00000042561(U6)
RFI	rs379586995	6	22	47314370	intergenic_region	T	C	0.211336	-0.0619568	0.0150376	3.78651e-05	0.789288	1.10533	0.279319	ENSBTAG00000045472	23677	TRUE	TRUE	ENSBTAG00000045472 ENSBTAG00000043206(U6)
RFI	rs385016309	0	8	13864678	intergenic_region	A	T	0.0834008	0.0888828	0.0215795	3.80758e-05	0.789288	1.04336	0.263658	ENSBTAG00000046043	812065	FALSE	TRUE
RFI	rs211694348	0	2	28511847	intergenic_region	G	T	0.131174	0.0776638	0.0188594	3.82112e-05	0.789288	1.18759	0.300106	ENSBTAG00000003164(B3GALT1)	110112	FALSE	TRUE
RFI	rs109899053	0	16	79044956	intergenic_region	C	G	0.358097	-0.0532776	0.0129383	3.82463e-05	0.789288	1.12722	0.28485	ENSBTAG00000016943(NEK7)	12417	FALSE	FALSE	ENSBTAG00000016943(NEK7)
RFI	rs135882386	0	4	84151879	intergenic_region	T	A	0.259042	-0.0627767	0.0152484	3.83954e-05	0.789288	1.3068	0.33023	ENSBTAG00000006152	476243	FALSE	FALSE
RFI	rs209857146	0	11	41019714	intergenic_region	T	C	0.216734	0.0608993	0.0147942	3.84794e-05	0.789288	1.0877	0.274864	ENSBTAG00000005870(FANCL)	275295	FALSE	TRUE
RFI	rs109917341	0	11	41027184	intergenic_region	T	G	0.216734	0.0608993	0.0147942	3.84794e-05	0.789288	1.0877	0.274864	ENSBTAG00000005870(FANCL)	282765	FALSE	TRUE
RFI	Chr22:47321246	0	22	47321246	intergenic_region	D	I	0.207625	-0.0623697	0.0151525	3.85279e-05	0.789288	1.10562	0.279392	ENSBTAG00000045472	16801	FALSE	TRUE	ENSBTAG00000045472 ENSBTAG00000043206(U6)
RFI	rs440229798	17	12	18433827	intergenic_region	C	T	0.0246964	-0.157036	0.0381571	3.863e-05	0.789288	1.02617	0.259315	ENSBTAG00000006647(RCBTB2)	84522	TRUE	TRUE
RFI	rs433797890	0	9	38637550	intergenic_region	C	T	0.105331	0.0860343	0.0209063	3.86795e-05	0.789288	1.20507	0.304522	ENSBTAG00000008817(LAMA4)	6760	FALSE	TRUE	ENSBTAG00000008817(LAMA4)
RFI	rs380227907	0	22	59708097	intergenic_region	C	G	0.0280702	-0.141327	0.0343464	3.87589e-05	0.789288	0.941412	0.237896	ENSBTAG00000030915(ISY1)	7685	TRUE	TRUE	ENSBTAG00000047509(KIAA1257) ENSBTAG00000005922(EFCC1) ENSBTAG00000030915(ISY1) ENSBTAG00000012159(CNBP) ENSBTAG00000014666(GP9)
RFI	rs43322238	0	2	108463074	intergenic_region	C	T	0.17888	0.0671178	0.0163144	3.88814e-05	0.789288	1.14312	0.288869	ENSBTAG00000037288	64151	FALSE	FALSE	ENSBTAG00000037288
RFI	rs210615451	0	11	41024686	intergenic_region	T	C	0.216802	0.0608654	0.0147949	3.88955e-05	0.789288	1.08674	0.27462	ENSBTAG00000005870(FANCL)	280267	FALSE	TRUE
RFI	Chr12:54690793	0	12	54690793	intergenic_region	T	C	0.44892	0.0531227	0.0129152	3.90235e-05	0.789845	1.20613	0.30479	ENSBTAG00000042561(U6)	18253	FALSE	FALSE	ENSBTAG00000042561(U6)
RFI	rs385943333	0	9	38638244	intergenic_region	T	C	0.105331	0.08539	0.0207801	3.97017e-05	0.801506	1.18708	0.299978	ENSBTAG00000008817(LAMA4)	6066	FALSE	TRUE	ENSBTAG00000008817(LAMA4)
RFI	rs380786250	0	16	79110246	intron_variant	T	C	0.222065	0.0601419	0.0146439	4.00895e-05	0.80726	1.07951	0.272794	ENSBTAG00000016943(NEK7)	Within	FALSE	FALSE	ENSBTAG00000016943(NEK7)
RFI	rs43321728	0	2	108461757	intergenic_region	T	C	0.178947	0.0669314	0.0163021	4.03127e-05	0.807613	1.13712	0.28735	ENSBTAG00000037288	65468	FALSE	FALSE	ENSBTAG00000037288
RFI	rs43321730	0	2	108461816	intergenic_region	G	C	0.178947	0.0669314	0.0163021	4.03127e-05	0.807613	1.13712	0.28735	ENSBTAG00000037288	65409	FALSE	FALSE	ENSBTAG00000037288
RFI	rs383533387	0	13	25747403	intron_variant	A	G	0.0802969	0.0933863	0.022771	4.11191e-05	0.821672	1.11266	0.28117	ENSBTAG00000021857(ARHGAP21)	Within	FALSE	TRUE	ENSBTAG00000018395(KIAA1217) ENSBTAG00000021857(ARHGAP21)
RFI	rs108959036	0	6	36647341	intergenic_region	G	A	0.123549	0.0804507	0.0196272	4.15058e-05	0.824641	1.21081	0.305973	ENSBTAG00000024957(SNCA)	214915	FALSE	TRUE
RFI	rs383066645	0	12	54502205	intergenic_region	A	G	0.105601	0.0840104	0.0204962	4.15261e-05	0.824641	1.15163	0.291019	ENSBTAG00000043303(U6)	57431	FALSE	TRUE	ENSBTAG00000043303(U6)
RFI	rs42167078	0	29	34294757	intergenic_region	T	C	0.330229	0.0555525	0.0135562	4.16856e-05	0.824641	1.17923	0.297992	ENSBTAG00000020769(OPCML)	260023	FALSE	TRUE
RFI	rs43322232	0	2	108462165	intergenic_region	C	T	0.177868	0.0670031	0.0163505	4.16877e-05	0.824641	1.13417	0.286606	ENSBTAG00000037288	65060	FALSE	FALSE	ENSBTAG00000037288
RFI	rs209464899	0	12	54271230	intergenic_region	C	T	0.0914305	0.0880968	0.0215142	4.22494e-05	0.833652	1.11383	0.281466	ENSBTAG00000043485(U6)	71053	FALSE	TRUE
RFI	rs384525490	0	1	148227951	intergenic_region	A	G	0.0271255	-0.15155	0.037034	4.27348e-05	0.841108	1.04712	0.264608	ENSBTAG00000007039(FBXO25)	39004	FALSE	TRUE	ENSBTAG00000007039(FBXO25)
RFI	rs41750503	106	15	23521430	intergenic_region	A	G	0.496964	0.0506618	0.0123825	4.28759e-05	0.841108	1.1085	0.280118	ENSBTAG00000015810(PLET1)	530952	TRUE	FALSE
RFI	rs134085195	2	29	21460667	intergenic_region	A	C	0.109109	-0.0810578	0.0198163	4.30517e-05	0.841108	1.10338	0.278825	ENSBTAG00000000853	546292	TRUE	TRUE
RFI	rs109503277	21	6	35422839	intron_variant	G	T	0.100135	0.0870866	0.0212913	4.3092e-05	0.841108	1.18063	0.298347	ENSBTAG00000019808(CCSER1)	Within	TRUE	TRUE	ENSBTAG00000019808(CCSER1)
RFI	rs798382002	0	6	10852245	intergenic_region	A	T	0.0702429	-0.0978905	0.0239349	4.31628e-05	0.841108	1.08119	0.273218	ENSBTAG00000009280	71155	TRUE	TRUE
RFI	rs380594131	1	21	26994501	intergenic_region	C	G	0.0423077	-0.120463	0.0294674	4.35078e-05	0.844739	1.01578	0.25669	ENSBTAG00000012351	31631	TRUE	TRUE	ENSBTAG00000012351 ENSBTAG00000032951(ABHD17C)
RFI	rs109221755	77	7	38290805	intergenic_region	T	C	0.197503	-0.0638038	0.0156092	4.35916e-05	0.844739	1.1147	0.281687	ENSBTAG00000043273(U6atac)	28690	TRUE	TRUE	ENSBTAG00000043273(U6atac)
RFI	rs133362332	158	7	96857990	intergenic_region	G	C	0.38556	-0.0518442	0.0126847	4.36718e-05	0.844739	1.10007	0.277989	ENSBTAG00000006110	163815	TRUE	FALSE
RFI	rs465024412	0	28	20886883	intergenic_region	C	A	0.0383941	-0.131364	0.0321588	4.41023e-05	0.85097	1.10069	0.278145	ENSBTAG00000036111	980876	TRUE	TRUE
RFI	Chr6:22429058	12	6	22429058	intergenic_region	G	A	0.0259784	-0.15281	0.0374204	4.4343e-05	0.853517	1.02078	0.257953	ENSBTAG00000045030(U6)	61471	TRUE	TRUE	ENSBTAG00000045030(U6)
RFI	rs444074366	0	3	2973558	intergenic_region	T	C	0.0189609	0.168972	0.0413866	4.45018e-05	0.854479	0.917537	0.231863	ENSBTAG00000044150(UCK2)	72223	TRUE	TRUE
RFI	rs110753658	35	11	41128576	intergenic_region	A	G	0.245614	0.0591465	0.0144931	4.48418e-05	0.856697	1.11983	0.282984	ENSBTAG00000005870(FANCL)	384157	TRUE	FALSE
RFI	rs385480135	0	3	16475536	intron_variant	T	G	0.0394062	-0.128799	0.0315718	4.5121e-05	0.856697	1.08487	0.274148	ENSBTAG00000004987(NUP210L)	Within	TRUE	TRUE	ENSBTAG00000004987(NUP210L) ENSBTAG00000013866(RPS27) ENSBTAG00000017604(RAB13) ENSBTAG00000014694(JTB) ENSBTAG00000014692(CREB3L4) ENSBTAG00000011284(SLC39A1) ENSBTAG00000017942(CRTC2) ENSBTAG00000018987(RPS25) ENSBTAG00000024487
RFI	rs798741576	3	4	70129571	intergenic_region	G	A	0.03583	-0.133498	0.032727	4.52044e-05	0.856697	1.06365	0.268786	ENSBTAG00000001822(SNX10)	12314	TRUE	TRUE	ENSBTAG00000001822(SNX10) ENSBTAG00000005726(HNRNPA2B1)
RFI	rs110909079	20	16	79113458	intron_variant	A	G	0.238259	0.058309	0.0142961	4.52962e-05	0.856697	1.06605	0.269392	ENSBTAG00000016943(NEK7)	Within	TRUE	FALSE	ENSBTAG00000016943(NEK7)
RFI	rs210767492	0	12	54271410	intergenic_region	C	T	0.0684885	0.0980096	0.0240329	4.53972e-05	0.856697	1.05875	0.267547	ENSBTAG00000043485(U6)	71233	FALSE	TRUE
RFI	rs381611174	0	8	13865105	intergenic_region	T	C	0.0831984	0.0880647	0.0216048	4.5785e-05	0.856697	1.02198	0.258256	ENSBTAG00000046043	812492	FALSE	TRUE
RFI	rs208522862	0	12	54693821	intergenic_region	T	G	0.482254	-0.0517198	0.0126888	4.58155e-05	0.856697	1.15387	0.291583	ENSBTAG00000042561(U6)	21281	FALSE	FALSE	ENSBTAG00000042561(U6)
RFI	rs799082142	15	1	114866620	intergenic_region	T	A	0.0200405	0.168053	0.0412351	4.59181e-05	0.856697	0.958204	0.24214	ENSBTAG00000011631	147558	TRUE	TRUE
RFI	rs133378600	19	9	100946007	intergenic_region	C	A	0.224899	0.0621868	0.0152634	4.61656e-05	0.856697	1.16464	0.294306	ENSBTAG00000011593(QKI)	465650	TRUE	TRUE
RFI	rs43322239	0	2	108463160	intergenic_region	T	C	0.176856	0.0667398	0.0163878	4.65073e-05	0.856697	1.12025	0.283088	ENSBTAG00000037288	64065	FALSE	FALSE	ENSBTAG00000037288
RFI	rs208393962	0	15	23539224	intergenic_region	T	A	0.319636	-0.0539472	0.013257	4.71441e-05	0.856697	1.09341	0.276307	ENSBTAG00000015810(PLET1)	548746	FALSE	FALSE
RFI	rs42165598	0	29	34298065	intergenic_region	C	G	0.330567	0.0551543	0.0135564	4.73133e-05	0.856697	1.16299	0.293888	ENSBTAG00000020769(OPCML)	256715	FALSE	TRUE
RFI	rs472931722	116	28	37076366	intergenic_region	A	G	0.0737517	-0.0996254	0.0244907	4.74405e-05	0.856697	1.17136	0.296003	ENSBTAG00000045046(U2)	591360	TRUE	TRUE
RFI	rs383424161	0	16	79048541	intergenic_region	C	A	0.350742	-0.0528452	0.0129912	4.74666e-05	0.856697	1.09866	0.277634	ENSBTAG00000016943(NEK7)	8832	FALSE	FALSE	ENSBTAG00000016943(NEK7)
RFI	rs210633429	0	17	19501162	intergenic_region	C	T	0.0758435	-0.0941804	0.023153	4.74694e-05	0.856697	1.07407	0.27142	ENSBTAG00000034089	62446	FALSE	TRUE	ENSBTAG00000034089
RFI	rs135621294	0	6	42873983	intron_variant	A	G	0.0125506	0.219864	0.0540598	4.76123e-05	0.856697	1.03499	0.261544	ENSBTAG00000047743(KCNIP4)	Within	FALSE	TRUE	ENSBTAG00000047743(KCNIP4)
RFI	rs207627363	0	6	42875173	intron_variant	A	G	0.0125506	0.219864	0.0540598	4.76123e-05	0.856697	1.03499	0.261544	ENSBTAG00000047743(KCNIP4)	Within	FALSE	TRUE	ENSBTAG00000047743(KCNIP4)
RFI	rs211392970	0	6	42876049	intron_variant	A	T	0.0125506	0.219864	0.0540598	4.76123e-05	0.856697	1.03499	0.261544	ENSBTAG00000047743(KCNIP4)	Within	FALSE	TRUE	ENSBTAG00000047743(KCNIP4)
RFI	rs453657928	0	6	42878098	intron_variant	T	C	0.0125506	0.219864	0.0540598	4.76123e-05	0.856697	1.03499	0.261544	ENSBTAG00000047743(KCNIP4)	Within	FALSE	TRUE	ENSBTAG00000047743(KCNIP4)
RFI	rs380447695	73	24	46319506	intron_variant	A	C	0.0996626	-0.0846534	0.0208145	4.7616e-05	0.856697	1.1109	0.280726	ENSBTAG00000002512(HAUS1)	Within	TRUE	TRUE	ENSBTAG00000002624(PSTPIP2) ENSBTAG00000002507(ATP5A1) ENSBTAG00000002512(HAUS1) ENSBTAG00000042092(U6)
RFI	rs208406775	0	16	13067581	intergenic_region	C	G	0.202969	-0.0660681	0.0162499	4.78789e-05	0.856697	1.21994	0.30828	ENSBTAG00000034366(RGS2)	22361	FALSE	FALSE	ENSBTAG00000034366(RGS2)
RFI	rs209113024	0	9	38637231	intergenic_region	T	C	0.105466	0.0848932	0.0208807	4.79011e-05	0.856697	1.17464	0.296833	ENSBTAG00000008817(LAMA4)	7079	FALSE	TRUE	ENSBTAG00000008817(LAMA4)
RFI	rs469701274	31	15	23640285	intergenic_region	A	G	0.0923077	0.087253	0.0214685	4.81917e-05	0.856697	1.10201	0.27848	ENSBTAG00000005710(NCAM1)	452904	TRUE	TRUE
RFI	rs432036693	0	15	23642979	intergenic_region	T	C	0.0923077	0.087253	0.0214685	4.81917e-05	0.856697	1.10201	0.27848	ENSBTAG00000005710(NCAM1)	450210	FALSE	TRUE
RFI	rs43322231	0	2	108462150	intergenic_region	C	G	0.176923	0.0665517	0.0163754	4.82108e-05	0.856697	1.11427	0.281579	ENSBTAG00000037288	65075	FALSE	FALSE	ENSBTAG00000037288
RFI	rs43322233	0	2	108462252	intergenic_region	C	G	0.176923	0.0665517	0.0163754	4.82108e-05	0.856697	1.11427	0.281579	ENSBTAG00000037288	64973	FALSE	FALSE	ENSBTAG00000037288
RFI	rs137194858	0	16	13602041	intergenic_region	G	T	0.276248	-0.0571003	0.01405	4.82249e-05	0.856697	1.1262	0.284592	ENSBTAG00000037494(RGS21)	65894	FALSE	FALSE	ENSBTAG00000037494(RGS21)
RFI	rs209571177	0	2	28516842	intergenic_region	T	C	0.120108	0.0802093	0.01974	4.83858e-05	0.856697	1.17463	0.29683	ENSBTAG00000003164(B3GALT1)	115107	FALSE	TRUE
RFI	rs41828869	0	16	79041384	intergenic_region	G	C	0.445951	-0.050307	0.0123988	4.96228e-05	0.856697	1.08029	0.272991	ENSBTAG00000016943(NEK7)	15989	FALSE	FALSE	ENSBTAG00000016943(NEK7)
RFI	rs209507995	0	23	19773588	downstream_gene_variant	A	G	0.335088	-0.0545418	0.013446	4.98452e-05	0.856697	1.14507	0.28936	ENSBTAG00000003632(CYP39A1)	3054	FALSE	FALSE	ENSBTAG00000003632(CYP39A1) ENSBTAG00000043423(U6)
RFI	rs210013204	0	1	125930933	intergenic_region	G	A	0.3722	-0.0534094	0.0131734	5.0278e-05	0.856697	1.15155	0.290998	ENSBTAG00000007933(C1H3orf58)	45966	FALSE	TRUE	ENSBTAG00000007933(C1H3orf58)
RFI	rs382033900	0	12	54258522	intergenic_region	T	C	0.112888	0.080561	0.0198739	5.04332e-05	0.856697	1.12286	0.283748	ENSBTAG00000043485(U6)	58345	FALSE	TRUE	ENSBTAG00000043485(U6)
RFI	rs385372744	0	12	54258533	intergenic_region	T	A	0.112888	0.080561	0.0198739	5.04332e-05	0.856697	1.12286	0.283748	ENSBTAG00000043485(U6)	58356	FALSE	TRUE	ENSBTAG00000043485(U6)
RFI	rs462611664	0	12	54258537	intergenic_region	C	T	0.112888	0.080561	0.0198739	5.04332e-05	0.856697	1.12286	0.283748	ENSBTAG00000043485(U6)	58360	FALSE	TRUE	ENSBTAG00000043485(U6)
RFI	rs381580545	0	9	38636922	intergenic_region	C	T	0.105398	0.0846879	0.020901	5.08114e-05	0.856697	1.1683	0.295231	ENSBTAG00000008817(LAMA4)	7388	FALSE	TRUE	ENSBTAG00000008817(LAMA4)
RFI	rs208108430	0	9	38637044	intergenic_region	T	C	0.105398	0.0846879	0.020901	5.08114e-05	0.856697	1.1683	0.295231	ENSBTAG00000008817(LAMA4)	7266	FALSE	TRUE	ENSBTAG00000008817(LAMA4)
RFI	rs385320571	0	9	38637114	intergenic_region	T	C	0.105398	0.0846879	0.020901	5.08114e-05	0.856697	1.1683	0.295231	ENSBTAG00000008817(LAMA4)	7196	FALSE	TRUE	ENSBTAG00000008817(LAMA4)
RFI	rs210865939	0	9	38637431	intergenic_region	T	C	0.105398	0.0846879	0.020901	5.08114e-05	0.856697	1.1683	0.295231	ENSBTAG00000008817(LAMA4)	6879	FALSE	TRUE	ENSBTAG00000008817(LAMA4)
RFI	rs466592750	0	9	38637541	intergenic_region	C	T	0.105398	0.0846879	0.020901	5.08114e-05	0.856697	1.1683	0.295231	ENSBTAG00000008817(LAMA4)	6769	FALSE	TRUE	ENSBTAG00000008817(LAMA4)
RFI	rs208778514	0	12	89758376	intergenic_region	A	T	0.0599865	-0.100674	0.0248533	5.10585e-05	0.856697	0.98735	0.249505	ENSBTAG00000047887	111784	TRUE	TRUE
RFI	rs381712384	0	1	148217674	intergenic_region	A	G	0.0276653	-0.147915	0.0365196	5.11519e-05	0.856697	1.01677	0.25694	ENSBTAG00000007039(FBXO25)	49281	FALSE	TRUE	ENSBTAG00000007039(FBXO25)
RFI	rs110351415	0	6	36647289	intergenic_region	G	C	0.118489	0.0817685	0.0201894	5.12011e-05	0.856697	1.2065	0.304884	ENSBTAG00000024957(SNCA)	214863	FALSE	TRUE
RFI	rs380214156	0	1	125925369	intergenic_region	A	T	0.372402	-0.0533132	0.0131678	5.14883e-05	0.856697	1.14766	0.290014	ENSBTAG00000007933(C1H3orf58)	40402	FALSE	TRUE	ENSBTAG00000007933(C1H3orf58)
RFI	rs210350959	0	1	141806434	intron_variant	A	G	0.282321	0.0564502	0.013944	5.15819e-05	0.856697	1.11546	0.281878	ENSBTAG00000004754(DSCAM)	Within	FALSE	TRUE	ENSBTAG00000004754(DSCAM)
RFI	rs43137218	99	13	39787672	intergenic_region	G	A	0.206005	-0.0632842	0.0156337	5.16725e-05	0.856697	1.13171	0.285985	ENSBTAG00000020382(RIN2)	20451	TRUE	FALSE	ENSBTAG00000020382(RIN2) ENSBTAG00000045220(bta-mir-2305)
RFI	rs209240939	0	1	125908224	intergenic_region	T	C	0.372672	-0.0532533	0.0131559	5.16842e-05	0.856697	1.14542	0.289448	ENSBTAG00000007933(C1H3orf58)	23257	FALSE	TRUE	ENSBTAG00000007933(C1H3orf58)
RFI	rs383489933	144	8	109664232	intergenic_region	A	T	0.439811	-0.0526644	0.0130142	5.19486e-05	0.856697	1.18055	0.298326	ENSBTAG00000040129(5S_rRNA)	46388	TRUE	TRUE	ENSBTAG00000040129(5S_rRNA)
RFI	rs209646010	18	16	60268386	intergenic_region	G	A	0.23664	0.0595804	0.0147243	5.20143e-05	0.856697	1.10783	0.27995	ENSBTAG00000013715(BRINP2)	290765	TRUE	TRUE
RFI	rs134051929	0	2	56404385	intergenic_region	G	C	0.0588394	-0.11058	0.0273376	5.23295e-05	0.856697	1.16986	0.295625	ENSBTAG00000024632	307335	FALSE	TRUE
RFI	rs379394030	28	6	19915199	intergenic_region	G	A	0.159514	0.0679836	0.0168091	5.24425e-05	0.856697	1.0705	0.270517	ENSBTAG00000047891(GIMD1)	176167	TRUE	TRUE
RFI	rs109757666	0	6	19915700	intergenic_region	T	C	0.159514	0.0679836	0.0168091	5.24425e-05	0.856697	1.0705	0.270517	ENSBTAG00000047891(GIMD1)	175666	FALSE	TRUE
RFI	rs110733119	34	9	15273690	intergenic_region	G	A	0.0739541	-0.0930215	0.0230072	5.27367e-05	0.856697	1.02379	0.258713	ENSBTAG00000000053(FILIP1)	24045	TRUE	TRUE	ENSBTAG00000000053(FILIP1)
RFI	rs207851861	114	4	60400559	intron_variant	G	C	0.495007	0.0530112	0.0131144	5.29473e-05	0.856697	1.21362	0.306682	ENSBTAG00000003490(ELMO1)	Within	TRUE	FALSE	ENSBTAG00000003490(ELMO1)
RFI	rs210153746	0	4	60401974	intron_variant	C	G	0.495007	0.0530112	0.0131144	5.29473e-05	0.856697	1.21362	0.306682	ENSBTAG00000003490(ELMO1)	Within	FALSE	FALSE	ENSBTAG00000003490(ELMO1)
RFI	rs385557710	0	9	38639458	upstream_gene_variant	A	G	0.103981	0.0849554	0.0210173	5.29618e-05	0.856697	1.16172	0.293569	ENSBTAG00000008817(LAMA4)	4852	FALSE	TRUE	ENSBTAG00000008817(LAMA4)
RFI	rs208210823	0	1	141805875	intron_variant	A	G	0.281984	0.0563782	0.0139522	5.32662e-05	0.856697	1.11181	0.280955	ENSBTAG00000004754(DSCAM)	Within	FALSE	TRUE	ENSBTAG00000004754(DSCAM)
RFI	rs476522794	0	6	22432534	intergenic_region	G	A	0.0261808	-0.1509	0.0373529	5.34852e-05	0.856697	1.00297	0.253452	ENSBTAG00000045030(U6)	57995	FALSE	TRUE	ENSBTAG00000045030(U6)
RFI	rs383840855	0	9	38636593	intergenic_region	G	T	0.105263	0.0844759	0.0209111	5.35074e-05	0.856697	1.16114	0.293422	ENSBTAG00000008817(LAMA4)	7717	FALSE	TRUE	ENSBTAG00000008817(LAMA4)
RFI	rs386027812	0	9	38636676	intergenic_region	A	G	0.105263	0.0844759	0.0209111	5.35074e-05	0.856697	1.16114	0.293422	ENSBTAG00000008817(LAMA4)	7634	FALSE	TRUE	ENSBTAG00000008817(LAMA4)
RFI	rs132930494	0	9	38636691	intergenic_region	G	A	0.105263	0.0844759	0.0209111	5.35074e-05	0.856697	1.16114	0.293422	ENSBTAG00000008817(LAMA4)	7619	FALSE	TRUE	ENSBTAG00000008817(LAMA4)
RFI	rs110624132	0	16	13068688	intergenic_region	T	C	0.202362	-0.065783	0.0162854	5.3594e-05	0.856697	1.20673	0.304943	ENSBTAG00000034366(RGS2)	23468	FALSE	FALSE	ENSBTAG00000034366(RGS2)
RFI	rs207630883	0	3	6888123	intergenic_region	G	A	0.0220648	0.172548	0.0427255	5.37897e-05	0.856697	1.10989	0.28047	ENSBTAG00000010206(UAP1)	12144	FALSE	TRUE	ENSBTAG00000004885(DDR2) ENSBTAG00000010206(UAP1) ENSBTAG00000001608
RFI	rs110323427	26	16	75219931	intergenic_region	T	C	0.250472	-0.0579349	0.0143467	5.38647e-05	0.856697	1.08862	0.275096	ENSBTAG00000046723(SYT14)	7287	TRUE	TRUE	ENSBTAG00000046723(SYT14)
RFI	rs208410794	0	16	75220498	intergenic_region	A	G	0.250472	-0.0579349	0.0143467	5.38647e-05	0.856697	1.08862	0.275096	ENSBTAG00000046723(SYT14)	7854	FALSE	TRUE	ENSBTAG00000046723(SYT14)
RFI	rs209670467	0	16	75220515	intergenic_region	T	C	0.250472	-0.0579349	0.0143467	5.38647e-05	0.856697	1.08862	0.275096	ENSBTAG00000046723(SYT14)	7871	FALSE	TRUE	ENSBTAG00000046723(SYT14)
RFI	Chr8:16960887	3	8	16960887	3_prime_UTR_variant	I	D	0.0632254	0.102066	0.0252966	5.4657e-05	0.856697	1.06595	0.269368	ENSBTAG00000000804(MOB3B)	Within	TRUE	TRUE	ENSBTAG00000000804(MOB3B) ENSBTAG00000034391(EQTN) ENSBTAG00000020151
RFI	rs381730513	0	8	13860562	intergenic_region	A	G	0.0827935	0.087427	0.0216712	5.47777e-05	0.856697	1.00277	0.253403	ENSBTAG00000046043	807949	FALSE	TRUE
RFI	rs135545146	0	12	82622864	intergenic_region	T	C	0.200742	-0.063722	0.0157953	5.4782e-05	0.856697	1.12552	0.28442	ENSBTAG00000020389(TPP2)	221431	FALSE	TRUE
RFI	rs41629076	0	13	39824765	intron_variant	G	A	0.209852	-0.0627476	0.0155591	5.51061e-05	0.856697	1.12788	0.285018	ENSBTAG00000020382(RIN2)	Within	FALSE	TRUE	ENSBTAG00000020382(RIN2) ENSBTAG00000001144(NAA20) ENSBTAG00000045220(bta-mir-2305)
RFI	rs380914871	44	27	16842169	intergenic_region	C	T	0.105263	0.0812096	0.0201375	5.51271e-05	0.856697	1.07309	0.27117	ENSBTAG00000045531	6521	TRUE	TRUE	ENSBTAG00000045531
RFI	rs383154312	0	9	38639225	intergenic_region	A	G	0.103846	0.0848181	0.0210349	5.52421e-05	0.856697	1.15664	0.292285	ENSBTAG00000008817(LAMA4)	5085	FALSE	TRUE	ENSBTAG00000008817(LAMA4)
RFI	rs209771552	0	1	125921165	intergenic_region	G	A	0.37193	-0.0530713	0.0131619	5.52559e-05	0.856697	1.13668	0.28724	ENSBTAG00000007933(C1H3orf58)	36198	FALSE	TRUE	ENSBTAG00000007933(C1H3orf58)
RFI	rs381088991	0	8	13858702	intergenic_region	T	C	0.082726	0.087396	0.0216809	5.55352e-05	0.856697	1.00132	0.253035	ENSBTAG00000046043	806089	FALSE	TRUE
RFI	rs384235350	343	20	32883769	intergenic_region	T	C	0.0688934	0.10033	0.0248944	5.57234e-05	0.856697	1.11555	0.2819	ENSBTAG00000033186(OXCT1)	35046	TRUE	TRUE	ENSBTAG00000033186(OXCT1)
RFI	rs133038454	0	16	75219592	intergenic_region	A	G	0.248785	-0.0579373	0.0143797	5.59907e-05	0.856697	1.08381	0.273881	ENSBTAG00000046723(SYT14)	6948	FALSE	TRUE	ENSBTAG00000046723(SYT14)
RFI	rs207824474	0	1	141801369	intron_variant	C	A	0.281444	0.0561259	0.0139304	5.6008e-05	0.856697	1.1006	0.278122	ENSBTAG00000004754(DSCAM)	Within	FALSE	TRUE	ENSBTAG00000004754(DSCAM)
RFI	rs385203272	37	6	36163470	intron_variant	C	T	0.281714	-0.0599374	0.01488	5.62424e-05	0.856697	1.25589	0.317364	ENSBTAG00000010285(MMRN1)	Within	TRUE	TRUE	ENSBTAG00000010285(MMRN1)
RFI	rs380274008	11	22	57499366	intergenic_region	A	G	0.0485155	-0.112339	0.0278934	5.63842e-05	0.856697	1.00645	0.254331	ENSBTAG00000044928(bta-mir-2373)	9528	TRUE	TRUE	ENSBTAG00000001333(PPARG) ENSBTAG00000044928(bta-mir-2373)
RFI	rs207875708	0	1	141800731	intron_variant	T	A	0.282119	0.0559905	0.0139051	5.65848e-05	0.856697	1.09689	0.277185	ENSBTAG00000004754(DSCAM)	Within	FALSE	TRUE	ENSBTAG00000004754(DSCAM)
RFI	rs384027374	4	15	26838856	intergenic_region	A	C	0.0603239	0.104796	0.026039	5.70806e-05	0.856697	1.07549	0.271777	ENSBTAG00000000977(CADM1)	387347	TRUE	TRUE
RFI	rs110710032	0	3	6833755	intron_variant	T	C	0.0813765	-0.0889926	0.0221127	5.70945e-05	0.856697	1.02281	0.258464	ENSBTAG00000004885(DDR2)	Within	FALSE	TRUE	ENSBTAG00000004885(DDR2) ENSBTAG00000010206(UAP1)
RFI	rs210114835	0	7	96822799	intergenic_region	T	C	0.217004	0.0620139	0.0154095	5.71244e-05	0.856697	1.1289	0.285274	ENSBTAG00000006110	128624	FALSE	FALSE
RFI	rs211077345	0	8	109656456	intergenic_region	A	C	0.435628	-0.0523284	0.0130036	5.71799e-05	0.856697	1.16307	0.293909	ENSBTAG00000040129(5S_rRNA)	54164	FALSE	TRUE	ENSBTAG00000040129(5S_rRNA)
RFI	rs384508906	0	12	54256023	intergenic_region	C	T	0.112955	0.0798608	0.0198468	5.72532e-05	0.856697	1.104	0.278981	ENSBTAG00000043485(U6)	55846	FALSE	TRUE	ENSBTAG00000043485(U6)
RFI	rs134629768	0	16	75218368	intergenic_region	T	C	0.248853	-0.0578277	0.0143802	5.78713e-05	0.856697	1.07991	0.272895	ENSBTAG00000046723(SYT14)	5724	FALSE	TRUE	ENSBTAG00000046723(SYT14)
RFI	rs134450328	0	16	75219148	intergenic_region	C	G	0.248853	-0.0578277	0.0143802	5.78713e-05	0.856697	1.07991	0.272895	ENSBTAG00000046723(SYT14)	6504	FALSE	TRUE	ENSBTAG00000046723(SYT14)
RFI	rs136283676	0	16	75219510	intergenic_region	A	T	0.248853	-0.0578277	0.0143802	5.78713e-05	0.856697	1.07991	0.272895	ENSBTAG00000046723(SYT14)	6866	FALSE	TRUE	ENSBTAG00000046723(SYT14)
RFI	rs378957513	164	16	75786632	intergenic_region	T	A	0.324561	0.0534007	0.0132854	5.83207e-05	0.856697	1.08	0.272918	ENSBTAG00000029854(bta-mir-205)	13334	TRUE	FALSE	ENSBTAG00000044497(5S_rRNA) ENSBTAG00000029854(bta-mir-205)
RFI	rs135070610	0	16	13525782	intron_variant	A	G	0.373684	0.0530971	0.0132111	5.84154e-05	0.856697	1.13996	0.288069	ENSBTAG00000037494(RGS21)	Within	FALSE	FALSE	ENSBTAG00000037494(RGS21)
RFI	rs136468481	0	16	13526011	intron_variant	T	G	0.373684	0.0530971	0.0132111	5.84154e-05	0.856697	1.13996	0.288069	ENSBTAG00000037494(RGS21)	Within	FALSE	FALSE	ENSBTAG00000037494(RGS21)
RFI	rs134417150	50	13	19038649	intron_variant	G	A	0.418421	-0.0542603	0.0135062	5.88356e-05	0.856697	1.23776	0.312783	ENSBTAG00000014991(PARD3)	Within	TRUE	FALSE	ENSBTAG00000014991(PARD3)
RFI	rs380025187	0	20	69658016	intergenic_region	T	C	0.0284076	0.143837	0.0358059	5.89067e-05	0.856697	0.986527	0.249297	ENSBTAG00000000809(IRX1)	180384	TRUE	TRUE
RFI	rs208458013	0	20	33688797	intron_variant	T	C	0.113225	0.0786323	0.0195773	5.90689e-05	0.856697	1.07252	0.271028	ENSBTAG00000000013(PRKAA1)	Within	FALSE	TRUE	ENSBTAG00000014374(CARD6) ENSBTAG00000005142(RPL37) ENSBTAG00000000013(PRKAA1) ENSBTAG00000000012(TTC33) ENSBTAG00000042297(SNORD72)
RFI	rs41686184	0	13	39805937	upstream_gene_variant	T	C	0.206748	-0.0628998	0.0156678	5.95511e-05	0.856697	1.12099	0.283274	ENSBTAG00000020382(RIN2)	2186	FALSE	FALSE	ENSBTAG00000020382(RIN2) ENSBTAG00000045220(bta-mir-2305)
RFI	rs208668025	0	1	125934902	intergenic_region	G	A	0.371457	-0.052818	0.0131666	6.03295e-05	0.856697	1.12527	0.284357	ENSBTAG00000007933(C1H3orf58)	49935	FALSE	TRUE	ENSBTAG00000007933(C1H3orf58)
RFI	rs210426437	0	4	60401946	intron_variant	G	A	0.493252	-0.0523465	0.0130545	6.07595e-05	0.856697	1.18327	0.299015	ENSBTAG00000003490(ELMO1)	Within	FALSE	FALSE	ENSBTAG00000003490(ELMO1)
RFI	rs41686181	0	13	39809996	intron_variant	C	A	0.209784	-0.0624183	0.015568	6.08732e-05	0.856697	1.11581	0.281967	ENSBTAG00000020382(RIN2)	Within	FALSE	FALSE	ENSBTAG00000020382(RIN2) ENSBTAG00000045220(bta-mir-2305)
RFI	rs381442313	0	12	57431524	intergenic_region	G	C	0.0342105	-0.131726	0.0328545	6.08763e-05	0.856697	0.990453	0.250289	ENSBTAG00000039497(bta-mir-1256)	103009	FALSE	TRUE
RFI	rs447634581	133	2	120462398	intergenic_region	C	T	0.044332	-0.120926	0.0301638	6.09788e-05	0.856697	1.07032	0.270471	ENSBTAG00000043514(SNORA62)	7872	TRUE	FALSE	ENSBTAG00000003253(NPPC) ENSBTAG00000011964(DIS3L2) ENSBTAG00000043514(SNORA62)
RFI	rs381659307	0	1	141824182	intron_variant	G	A	0.247908	0.0581337	0.0145063	6.13728e-05	0.856697	1.0886	0.275089	ENSBTAG00000004754(DSCAM)	Within	FALSE	TRUE	ENSBTAG00000004754(DSCAM)
RFI	Chr4:16069437	166	4	16069437	intergenic_region	I	D	0.0711201	-0.0952616	0.0237724	6.14354e-05	0.856697	1.03571	0.261724	ENSBTAG00000044405(U6)	308150	TRUE	TRUE
RFI	rs210292998	0	1	125917318	intergenic_region	G	A	0.372335	-0.0527012	0.0131563	6.18114e-05	0.856697	1.12138	0.283373	ENSBTAG00000007933(C1H3orf58)	32351	FALSE	TRUE	ENSBTAG00000007933(C1H3orf58)
RFI	rs208765428	0	7	96815401	intergenic_region	C	T	0.30749	0.0550122	0.0137358	6.20106e-05	0.856697	1.11333	0.28134	ENSBTAG00000006110	121226	FALSE	FALSE
RFI	rs384329112	0	5	9064285	downstream_gene_variant	G	A	0.0406208	0.122835	0.0306745	6.21598e-05	0.856697	1.01586	0.256708	ENSBTAG00000034693(SYT1)	1988	FALSE	TRUE	ENSBTAG00000034693(SYT1)
RFI	rs211544176	0	6	36571757	intergenic_region	G	A	0.142173	-0.0732157	0.0182854	6.22665e-05	0.856697	1.12947	0.285418	ENSBTAG00000024957(SNCA)	139331	FALSE	TRUE
RFI	rs384999344	0	1	125929779	intergenic_region	C	T	0.371795	-0.0527673	0.0131809	6.24631e-05	0.856697	1.12353	0.283917	ENSBTAG00000007933(C1H3orf58)	44812	FALSE	TRUE	ENSBTAG00000007933(C1H3orf58)
RFI	rs41686182	0	13	39807836	upstream_gene_variant	A	G	0.205803	-0.0628111	0.0156911	6.25517e-05	0.856697	1.11404	0.28152	ENSBTAG00000020382(RIN2)	287	FALSE	FALSE	ENSBTAG00000020382(RIN2) ENSBTAG00000045220(bta-mir-2305)
RFI	rs436200049	6	2	20129981	intergenic_region	G	A	0.0534413	0.108596	0.027138	6.29069e-05	0.856697	1.03063	0.260441	ENSBTAG00000043318(U6)	175596	TRUE	TRUE
RFI	rs380682942	0	6	36142882	intron_variant	T	C	0.324831	-0.0559905	0.0139932	6.3004e-05	0.856697	1.18781	0.300162	ENSBTAG00000010285(MMRN1)	Within	FALSE	TRUE	ENSBTAG00000010285(MMRN1)
RFI	rs379344393	0	1	125918926	intergenic_region	T	C	0.371795	-0.0526769	0.0131652	6.30157e-05	0.856697	1.11968	0.282945	ENSBTAG00000007933(C1H3orf58)	33959	FALSE	TRUE	ENSBTAG00000007933(C1H3orf58)
RFI	rs41832206	0	17	2129226	intergenic_region	T	C	0.0852901	-0.0861716	0.0215382	6.31071e-05	0.856697	1.00083	0.25291	ENSBTAG00000016633(NPY2R)	65446	FALSE	TRUE	ENSBTAG00000016633(NPY2R)
RFI	rs207495426	0	4	60399121	intron_variant	G	T	0.494534	0.052441	0.0131099	6.33153e-05	0.856697	1.18762	0.300114	ENSBTAG00000003490(ELMO1)	Within	FALSE	FALSE	ENSBTAG00000003490(ELMO1)
RFI	rs133823479	0	15	23507888	intergenic_region	C	T	0.47726	-0.0499351	0.0124847	6.34229e-05	0.856697	1.07474	0.271587	ENSBTAG00000015810(PLET1)	517410	FALSE	FALSE
RFI	rs43322234	0	2	108462349	intergenic_region	G	A	0.17861	0.0652637	0.0163239	6.3867e-05	0.856697	1.07956	0.272807	ENSBTAG00000037288	64876	FALSE	FALSE	ENSBTAG00000037288
RFI	rs799147115	0	28	10967549	intergenic_region	A	T	0.0908907	0.084494	0.0211395	6.41589e-05	0.856697	1.01915	0.257539	ENSBTAG00000046453	33267	FALSE	TRUE	ENSBTAG00000046453
RFI	rs209282929	0	12	54278761	intergenic_region	A	G	0.0690958	0.0957067	0.0239495	6.437e-05	0.856697	1.01787	0.257216	ENSBTAG00000043485(U6)	78584	FALSE	TRUE
RFI	rs41686172	0	13	39820459	intron_variant	A	T	0.20722	-0.0624917	0.0156405	6.4558e-05	0.856697	1.10835	0.280082	ENSBTAG00000020382(RIN2)	Within	FALSE	TRUE	ENSBTAG00000020382(RIN2) ENSBTAG00000001144(NAA20) ENSBTAG00000045220(bta-mir-2305)
RFI	rs110737576	2	5	86994552	intron_variant	C	T	0.460189	-0.0499491	0.012502	6.4616e-05	0.856697	1.07074	0.270576	ENSBTAG00000022360(SOX5)	Within	TRUE	TRUE	ENSBTAG00000022360(SOX5) ENSBTAG00000043471(7SK)
RFI	rs110974600	48	15	61162132	intergenic_region	C	T	0.136235	0.0735177	0.0184021	6.46728e-05	0.856697	1.0988	0.277667	ENSBTAG00000045944(5S_rRNA)	257898	TRUE	TRUE
RFI	rs110217961	0	15	61162136	intergenic_region	G	A	0.136235	0.0735177	0.0184021	6.46728e-05	0.856697	1.0988	0.277667	ENSBTAG00000045944(5S_rRNA)	257894	FALSE	TRUE
RFI	rs109580098	0	10	70648389	intron_variant	A	G	0.425843	-0.0513073	0.0128429	6.46993e-05	0.856697	1.11196	0.280993	ENSBTAG00000020880(C10H14orf37)	Within	FALSE	FALSE	ENSBTAG00000020880(C10H14orf37) ENSBTAG00000045091
RFI	Chr2:108462586	0	2	108462586	intergenic_region	I	D	0.175506	0.065629	0.0164285	6.47427e-05	0.856697	1.07676	0.272099	ENSBTAG00000037288	64639	FALSE	FALSE	ENSBTAG00000037288
RFI	rs384145627	0	8	13854951	intergenic_region	T	C	0.0920378	0.0820918	0.0205502	6.47752e-05	0.856697	0.972932	0.245861	ENSBTAG00000046043	802338	FALSE	TRUE
RFI	Chr28:36800630	19	28	36800630	intergenic_region	T	C	0.0760459	-0.0970585	0.0243164	6.56603e-05	0.856697	1.14352	0.288968	ENSBTAG00000045046(U2)	315624	TRUE	TRUE
RFI	rs476767808	0	23	15869867	intergenic_region	G	T	0.0183536	-0.169514	0.0424865	6.6123e-05	0.856697	0.89441	0.226018	ENSBTAG00000048230	22111	FALSE	TRUE	ENSBTAG00000011339(TAF8) ENSBTAG00000048230 ENSBTAG00000012823(GUCA1A) ENSBTAG00000012439(GUCA1B) ENSBTAG00000015301(MRPS10) ENSBTAG00000012822(MGC137036)
RFI	rs109709944	157	6	36681935	intergenic_region	C	T	0.349393	0.0545658	0.013679	6.63459e-05	0.856697	1.16929	0.295482	ENSBTAG00000024957(SNCA)	249509	TRUE	TRUE
RFI	rs468745578	9	2	21828520	intron_variant	T	C	0.102632	-0.0864064	0.0216614	6.63623e-05	0.856697	1.18794	0.300194	ENSBTAG00000002295(ATF2)	Within	TRUE	TRUE	ENSBTAG00000002295(ATF2) ENSBTAG00000008028(CHN1) ENSBTAG00000045843(U6)
RFI	rs385444699	0	7	96814239	intergenic_region	T	C	0.307287	0.0547777	0.0137336	6.64675e-05	0.856697	1.10345	0.278844	ENSBTAG00000006110	120064	FALSE	FALSE
RFI	rs211595175	0	1	141802805	intron_variant	A	T	0.281984	0.0555882	0.0139397	6.67027e-05	0.856697	1.08087	0.273137	ENSBTAG00000004754(DSCAM)	Within	FALSE	TRUE	ENSBTAG00000004754(DSCAM)
RFI	rs384717104	0	6	19875675	intergenic_region	G	A	0.106275	0.0789986	0.0198122	6.6809e-05	0.856697	1.02405	0.25878	ENSBTAG00000047891(GIMD1)	215691	FALSE	TRUE
RFI	rs207696938	0	7	96814769	intergenic_region	T	A	0.307422	0.0547597	0.0137358	6.70118e-05	0.856697	1.103	0.278729	ENSBTAG00000006110	120594	FALSE	FALSE
RFI	rs208441433	0	22	57498579	intergenic_region	T	A	0.0493252	-0.110181	0.027638	6.70344e-05	0.856697	0.983475	0.248525	ENSBTAG00000044928(bta-mir-2373)	8741	FALSE	TRUE	ENSBTAG00000001333(PPARG) ENSBTAG00000044928(bta-mir-2373)
RFI	rs381222051	0	22	57498687	intergenic_region	T	A	0.0493252	-0.110181	0.027638	6.70344e-05	0.856697	0.983475	0.248525	ENSBTAG00000044928(bta-mir-2373)	8849	FALSE	TRUE	ENSBTAG00000001333(PPARG) ENSBTAG00000044928(bta-mir-2373)
RFI	rs41686173	0	13	39820442	intron_variant	T	C	0.209649	-0.0620616	0.015568	6.70563e-05	0.856697	1.10257	0.278622	ENSBTAG00000020382(RIN2)	Within	FALSE	TRUE	ENSBTAG00000020382(RIN2) ENSBTAG00000001144(NAA20) ENSBTAG00000045220(bta-mir-2305)
RFI	rs41686171	0	13	39820474	intron_variant	A	G	0.209649	-0.0620616	0.015568	6.70563e-05	0.856697	1.10257	0.278622	ENSBTAG00000020382(RIN2)	Within	FALSE	TRUE	ENSBTAG00000020382(RIN2) ENSBTAG00000001144(NAA20) ENSBTAG00000045220(bta-mir-2305)
RFI	rs208546186	0	1	125917861	intergenic_region	A	C	0.37193	-0.0524934	0.013169	6.71595e-05	0.856697	1.11206	0.281019	ENSBTAG00000007933(C1H3orf58)	32894	FALSE	TRUE	ENSBTAG00000007933(C1H3orf58)
RFI	rs211059939	0	1	125919970	intergenic_region	A	T	0.37193	-0.0524934	0.013169	6.71595e-05	0.856697	1.11206	0.281019	ENSBTAG00000007933(C1H3orf58)	35003	FALSE	TRUE	ENSBTAG00000007933(C1H3orf58)
RFI	rs209697286	0	1	125920647	intergenic_region	G	A	0.37193	-0.0524934	0.013169	6.71595e-05	0.856697	1.11206	0.281019	ENSBTAG00000007933(C1H3orf58)	35680	FALSE	TRUE	ENSBTAG00000007933(C1H3orf58)
RFI	rs211301662	0	1	125920676	intergenic_region	G	C	0.37193	-0.0524934	0.013169	6.71595e-05	0.856697	1.11206	0.281019	ENSBTAG00000007933(C1H3orf58)	35709	FALSE	TRUE	ENSBTAG00000007933(C1H3orf58)
RFI	rs208978566	0	1	125921082	intergenic_region	C	T	0.37193	-0.0524934	0.013169	6.71595e-05	0.856697	1.11206	0.281019	ENSBTAG00000007933(C1H3orf58)	36115	FALSE	TRUE	ENSBTAG00000007933(C1H3orf58)
RFI	rs208006524	0	17	19502076	intergenic_region	T	C	0.0773954	-0.0914465	0.0229459	6.73941e-05	0.856697	1.03161	0.260688	ENSBTAG00000034089	63360	FALSE	TRUE	ENSBTAG00000034089
RFI	rs109206645	0	2	28512414	intergenic_region	C	A	0.131984	0.0749005	0.0187966	6.75367e-05	0.856697	1.11037	0.280592	ENSBTAG00000003164(B3GALT1)	110679	FALSE	TRUE
RFI	rs209138910	0	1	125934631	intergenic_region	T	A	0.371795	-0.0524955	0.0131759	6.77021e-05	0.856697	1.11198	0.280999	ENSBTAG00000007933(C1H3orf58)	49664	FALSE	TRUE	ENSBTAG00000007933(C1H3orf58)
RFI	rs211252542	0	1	125934696	intergenic_region	C	A	0.371795	-0.0524955	0.0131759	6.77021e-05	0.856697	1.11198	0.280999	ENSBTAG00000007933(C1H3orf58)	49729	FALSE	TRUE	ENSBTAG00000007933(C1H3orf58)
RFI	rs136976239	0	1	125934751	intergenic_region	A	G	0.371795	-0.0524955	0.0131759	6.77021e-05	0.856697	1.11198	0.280999	ENSBTAG00000007933(C1H3orf58)	49784	FALSE	TRUE	ENSBTAG00000007933(C1H3orf58)
RFI	rs41686169	0	13	39821017	intron_variant	T	G	0.207287	-0.0622507	0.0156301	6.81268e-05	0.856697	1.10008	0.277992	ENSBTAG00000020382(RIN2)	Within	FALSE	TRUE	ENSBTAG00000020382(RIN2) ENSBTAG00000001144(NAA20) ENSBTAG00000045220(bta-mir-2305)
RFI	rs43281570	10	1	144267924	intron_variant	C	A	0.14865	0.0711777	0.0178746	6.83229e-05	0.856697	1.10767	0.279909	ENSBTAG00000023398(UBASH3A)	Within	TRUE	FALSE	ENSBTAG00000021280(TMPRSS3) ENSBTAG00000023398(UBASH3A) ENSBTAG00000021284(RSPH1)
RFI	rs209446198	0	1	125915430	intergenic_region	C	A	0.374157	-0.0523816	0.0131556	6.84285e-05	0.856697	1.11001	0.2805	ENSBTAG00000007933(C1H3orf58)	30463	FALSE	TRUE	ENSBTAG00000007933(C1H3orf58)
RFI	rs209608247	0	1	141802594	intron_variant	A	G	0.281646	0.0555208	0.0139443	6.84468e-05	0.856697	1.07746	0.272276	ENSBTAG00000004754(DSCAM)	Within	FALSE	TRUE	ENSBTAG00000004754(DSCAM)
RFI	rs208290444	0	1	141802458	intron_variant	T	C	0.282119	0.0554776	0.013935	6.85782e-05	0.856697	1.07688	0.27213	ENSBTAG00000004754(DSCAM)	Within	FALSE	TRUE	ENSBTAG00000004754(DSCAM)
RFI	rs135062681	0	3	6823004	intron_variant	A	G	0.0725371	-0.0923966	0.0232085	6.85801e-05	0.856697	0.992242	0.250741	ENSBTAG00000004885(DDR2)	Within	FALSE	TRUE	ENSBTAG00000004885(DDR2)
RFI	rs135742179	4	8	106145322	intergenic_region	C	T	0.288124	-0.0559508	0.0140544	6.86226e-05	0.856697	1.10929	0.280319	ENSBTAG00000000575(TNC)	77435	TRUE	TRUE
RFI	rs209029286	0	7	96814943	intergenic_region	G	A	0.30749	0.054674	0.013736	6.88132e-05	0.856697	1.09968	0.277891	ENSBTAG00000006110	120768	FALSE	FALSE
RFI	rs209127987	0	7	96815087	intergenic_region	T	C	0.30749	0.054674	0.013736	6.88132e-05	0.856697	1.09968	0.277891	ENSBTAG00000006110	120912	FALSE	FALSE
RFI	rs386026525	0	7	96815107	intergenic_region	C	T	0.30749	0.054674	0.013736	6.88132e-05	0.856697	1.09968	0.277891	ENSBTAG00000006110	120932	FALSE	FALSE
RFI	rs380303644	0	7	96815114	intergenic_region	T	C	0.30749	0.054674	0.013736	6.88132e-05	0.856697	1.09968	0.277891	ENSBTAG00000006110	120939	FALSE	FALSE
RFI	rs210848371	0	7	96815280	intergenic_region	G	C	0.30749	0.054674	0.013736	6.88132e-05	0.856697	1.09968	0.277891	ENSBTAG00000006110	121105	FALSE	FALSE
RFI	rs208222055	0	7	96815291	intergenic_region	C	T	0.30749	0.054674	0.013736	6.88132e-05	0.856697	1.09968	0.277891	ENSBTAG00000006110	121116	FALSE	FALSE
RFI	rs210863372	0	7	96815330	intergenic_region	A	G	0.30749	0.054674	0.013736	6.88132e-05	0.856697	1.09968	0.277891	ENSBTAG00000006110	121155	FALSE	FALSE
RFI	rs384493907	0	1	125916515	intergenic_region	T	A	0.371255	-0.0523236	0.0131498	6.91967e-05	0.856697	1.10406	0.278996	ENSBTAG00000007933(C1H3orf58)	31548	FALSE	TRUE	ENSBTAG00000007933(C1H3orf58)
RFI	rs716392899	0	12	54269164	intergenic_region	T	C	0.115047	0.0775028	0.0194816	6.9422e-05	0.856697	1.05652	0.266985	ENSBTAG00000043485(U6)	68987	FALSE	TRUE	ENSBTAG00000043485(U6)
RFI	rs209681849	0	1	125915935	intergenic_region	C	A	0.37274	-0.0523101	0.0131526	6.97362e-05	0.856697	1.10528	0.279307	ENSBTAG00000007933(C1H3orf58)	30968	FALSE	TRUE	ENSBTAG00000007933(C1H3orf58)
RFI	Chr5:86995660	0	5	86995660	intron_variant	G	A	0.459649	-0.0497202	0.0125054	7.01175e-05	0.856697	1.06076	0.268055	ENSBTAG00000022360(SOX5)	Within	FALSE	TRUE	ENSBTAG00000022360(SOX5) ENSBTAG00000043471(7SK)
RFI	rs210023816	0	1	125916162	intergenic_region	C	T	0.37274	-0.052293	0.013153	7.0156e-05	0.856697	1.10456	0.279124	ENSBTAG00000007933(C1H3orf58)	31195	FALSE	TRUE	ENSBTAG00000007933(C1H3orf58)
RFI	rs208563364	0	1	125916068	intergenic_region	G	A	0.372672	-0.0523268	0.0131621	7.02151e-05	0.856697	1.10591	0.279464	ENSBTAG00000007933(C1H3orf58)	31101	FALSE	TRUE	ENSBTAG00000007933(C1H3orf58)
RFI	rs380220075	0	8	13847898	intergenic_region	A	G	0.0817139	0.0865725	0.0217807	7.0456e-05	0.856697	0.97159	0.245522	ENSBTAG00000046043	795285	FALSE	TRUE
RFI	rs135768038	0	1	125917381	intergenic_region	T	G	0.37193	-0.0523299	0.0131661	7.04952e-05	0.856697	1.10514	0.279271	ENSBTAG00000007933(C1H3orf58)	32414	FALSE	TRUE	ENSBTAG00000007933(C1H3orf58)
RFI	rs41605708	88	12	19117508	intron_variant	A	G	0.0477733	-0.1129	0.0284054	7.04984e-05	0.856697	1.00176	0.253145	ENSBTAG00000007329(SETDB2)	Within	TRUE	TRUE	ENSBTAG00000034222(CAB39L) ENSBTAG00000007329(SETDB2) ENSBTAG00000013159(PHF11) ENSBTAG00000029179(5S_rRNA)
RFI	rs43061001	0	15	61162905	intergenic_region	G	A	0.136167	0.0731985	0.0184185	7.06231e-05	0.856697	1.08882	0.275146	ENSBTAG00000045944(5S_rRNA)	257125	FALSE	TRUE
RFI	rs134816064	14	6	15286984	intergenic_region	G	A	0.222065	0.0599906	0.0150952	7.06335e-05	0.856697	1.07409	0.271423	ENSBTAG00000044442	423031	TRUE	TRUE
RFI	rs41584362	0	13	39820560	intron_variant	G	A	0.209717	-0.0618238	0.0155578	7.07297e-05	0.856697	1.0944	0.276557	ENSBTAG00000020382(RIN2)	Within	FALSE	TRUE	ENSBTAG00000020382(RIN2) ENSBTAG00000001144(NAA20) ENSBTAG00000045220(bta-mir-2305)
RFI	rs41584361	0	13	39820647	intron_variant	G	A	0.209717	-0.0618238	0.0155578	7.07297e-05	0.856697	1.0944	0.276557	ENSBTAG00000020382(RIN2)	Within	FALSE	TRUE	ENSBTAG00000020382(RIN2) ENSBTAG00000001144(NAA20) ENSBTAG00000045220(bta-mir-2305)
RFI	rs41629082	0	13	39821096	intron_variant	C	T	0.209717	-0.0618238	0.0155578	7.07297e-05	0.856697	1.0944	0.276557	ENSBTAG00000020382(RIN2)	Within	FALSE	TRUE	ENSBTAG00000020382(RIN2) ENSBTAG00000001144(NAA20) ENSBTAG00000045220(bta-mir-2305)
RFI	rs41629081	0	13	39821158	intron_variant	T	C	0.209717	-0.0618238	0.0155578	7.07297e-05	0.856697	1.0944	0.276557	ENSBTAG00000020382(RIN2)	Within	FALSE	TRUE	ENSBTAG00000020382(RIN2) ENSBTAG00000001144(NAA20) ENSBTAG00000045220(bta-mir-2305)
RFI	rs379791525	8	17	10838341	intergenic_region	A	T	0.0477733	0.110339	0.0277667	7.07339e-05	0.856697	0.956825	0.241791	ENSBTAG00000013674(EDNRA)	10023	TRUE	TRUE	ENSBTAG00000013674(EDNRA) ENSBTAG00000043066(U6)
RFI	rs134459854	14	10	93391364	intergenic_region	G	A	0.434143	-0.0495563	0.0124709	7.07473e-05	0.856697	1.04228	0.263387	ENSBTAG00000021708(CEP128)	22625	TRUE	TRUE	ENSBTAG00000021708(CEP128) ENSBTAG00000017489(TSHR)
RFI	rs479732301	1	6	26633766	intergenic_region	C	T	0.0197031	-0.169429	0.0426397	7.08264e-05	0.856697	0.957892	0.242061	ENSBTAG00000034189	22522	TRUE	TRUE	ENSBTAG00000034189 ENSBTAG00000034514 ENSBTAG00000006986(ADH6)
RFI	rs134657646	0	1	125915572	intergenic_region	T	C	0.372807	-0.0522604	0.0131532	7.09162e-05	0.856697	1.10326	0.278796	ENSBTAG00000007933(C1H3orf58)	30605	FALSE	TRUE	ENSBTAG00000007933(C1H3orf58)
RFI	rs384941645	0	20	32850705	downstream_gene_variant	C	T	0.0649123	0.102123	0.0257045	7.09812e-05	0.856697	1.09364	0.276365	ENSBTAG00000033186(OXCT1)	1982	FALSE	TRUE	ENSBTAG00000033186(OXCT1)
RFI	rs379660916	0	1	125929075	intergenic_region	A	G	0.371727	-0.0523394	0.0131761	7.11855e-05	0.856697	1.1053	0.27931	ENSBTAG00000007933(C1H3orf58)	44108	FALSE	TRUE	ENSBTAG00000007933(C1H3orf58)
RFI	rs385136295	0	8	13845464	intergenic_region	G	T	0.0820513	0.0864855	0.0217724	7.11942e-05	0.856697	0.973284	0.24595	ENSBTAG00000046043	792851	FALSE	TRUE
RFI	rs41629080	0	13	39821243	intron_variant	C	T	0.209784	-0.0618018	0.015559	7.12468e-05	0.856697	1.09388	0.276425	ENSBTAG00000020382(RIN2)	Within	FALSE	TRUE	ENSBTAG00000020382(RIN2) ENSBTAG00000001144(NAA20) ENSBTAG00000045220(bta-mir-2305)
RFI	rs41629079	0	13	39821311	intron_variant	C	T	0.209784	-0.0618018	0.015559	7.12468e-05	0.856697	1.09388	0.276425	ENSBTAG00000020382(RIN2)	Within	FALSE	TRUE	ENSBTAG00000020382(RIN2) ENSBTAG00000001144(NAA20) ENSBTAG00000045220(bta-mir-2305)
RFI	rs41686162	0	13	39822002	intron_variant	C	T	0.209784	-0.0618018	0.015559	7.12468e-05	0.856697	1.09388	0.276425	ENSBTAG00000020382(RIN2)	Within	FALSE	TRUE	ENSBTAG00000020382(RIN2) ENSBTAG00000001144(NAA20) ENSBTAG00000045220(bta-mir-2305)
RFI	rs41686161	0	13	39822018	intron_variant	C	T	0.209784	-0.0618018	0.015559	7.12468e-05	0.856697	1.09388	0.276425	ENSBTAG00000020382(RIN2)	Within	FALSE	TRUE	ENSBTAG00000020382(RIN2) ENSBTAG00000001144(NAA20) ENSBTAG00000045220(bta-mir-2305)
RFI	rs41686159	0	13	39822313	intron_variant	T	G	0.209784	-0.0618018	0.015559	7.12468e-05	0.856697	1.09388	0.276425	ENSBTAG00000020382(RIN2)	Within	FALSE	TRUE	ENSBTAG00000020382(RIN2) ENSBTAG00000001144(NAA20) ENSBTAG00000045220(bta-mir-2305)
RFI	rs41686158	0	13	39822370	intron_variant	A	G	0.209784	-0.0618018	0.015559	7.12468e-05	0.856697	1.09388	0.276425	ENSBTAG00000020382(RIN2)	Within	FALSE	TRUE	ENSBTAG00000020382(RIN2) ENSBTAG00000001144(NAA20) ENSBTAG00000045220(bta-mir-2305)
RFI	rs41686157	0	13	39822716	intron_variant	A	G	0.209784	-0.0618018	0.015559	7.12468e-05	0.856697	1.09388	0.276425	ENSBTAG00000020382(RIN2)	Within	FALSE	TRUE	ENSBTAG00000020382(RIN2) ENSBTAG00000001144(NAA20) ENSBTAG00000045220(bta-mir-2305)
RFI	rs137561987	50	5	64776387	intron_variant	C	T	0.298583	0.0544921	0.0137199	7.1348e-05	0.856697	1.07438	0.271497	ENSBTAG00000013596(NR1H4)	Within	TRUE	FALSE	ENSBTAG00000013596(NR1H4) ENSBTAG00000013822(GAS2L3)
RFI	rs210239215	0	1	125928565	intergenic_region	G	A	0.371862	-0.0523372	0.0131777	7.13811e-05	0.856697	1.10537	0.279328	ENSBTAG00000007933(C1H3orf58)	43598	FALSE	TRUE	ENSBTAG00000007933(C1H3orf58)
RFI	rs210157533	0	1	125930012	intergenic_region	A	C	0.371862	-0.0523372	0.0131777	7.13811e-05	0.856697	1.10537	0.279328	ENSBTAG00000007933(C1H3orf58)	45045	FALSE	TRUE	ENSBTAG00000007933(C1H3orf58)
RFI	rs208719968	0	1	125930432	intergenic_region	G	A	0.371862	-0.0523372	0.0131777	7.13811e-05	0.856697	1.10537	0.279328	ENSBTAG00000007933(C1H3orf58)	45465	FALSE	TRUE	ENSBTAG00000007933(C1H3orf58)
RFI	rs208962207	0	1	125930797	intergenic_region	A	G	0.371862	-0.0523372	0.0131777	7.13811e-05	0.856697	1.10537	0.279328	ENSBTAG00000007933(C1H3orf58)	45830	FALSE	TRUE	ENSBTAG00000007933(C1H3orf58)
RFI	rs207643337	0	1	125931077	intergenic_region	T	C	0.371862	-0.0523372	0.0131777	7.13811e-05	0.856697	1.10537	0.279328	ENSBTAG00000007933(C1H3orf58)	46110	FALSE	TRUE	ENSBTAG00000007933(C1H3orf58)
RFI	rs137514105	33	2	56608053	intergenic_region	D	I	0.0589744	-0.108411	0.0273003	7.15537e-05	0.856697	1.12684	0.284753	ENSBTAG00000024632	103667	TRUE	TRUE
RFI	rs381868982	0	16	78179668	intron_variant	T	C	0.107018	-0.0798905	0.0201205	7.16889e-05	0.856697	1.05375	0.266285	ENSBTAG00000008944(CRB1)	Within	FALSE	FALSE	ENSBTAG00000008944(CRB1)
RFI	Chr20:32849058	0	20	32849058	downstream_gene_variant	I	D	0.0648448	0.102252	0.0257535	7.17545e-05	0.856697	1.09535	0.276795	ENSBTAG00000033186(OXCT1)	335	FALSE	TRUE	ENSBTAG00000033186(OXCT1)
RFI	rs210180053	0	1	125927174	intergenic_region	C	T	0.37193	-0.0522777	0.0131672	7.17859e-05	0.856697	1.10294	0.278714	ENSBTAG00000007933(C1H3orf58)	42207	FALSE	TRUE	ENSBTAG00000007933(C1H3orf58)
RFI	rs799735717	0	9	10070722	intron_variant	C	G	0.0472335	0.104338	0.0262807	7.18263e-05	0.856697	0.84639	0.213884	ENSBTAG00000038190(SMAP1)	Within	TRUE	TRUE	ENSBTAG00000038190(SMAP1)
RFI	rs134025055	0	9	100946211	intergenic_region	A	T	0.18502	0.0646738	0.0162923	7.19973e-05	0.856697	1.08961	0.275346	ENSBTAG00000011593(QKI)	465854	FALSE	TRUE
RFI	rs381645778	0	20	32850052	downstream_gene_variant	C	T	0.0647773	0.102256	0.0257611	7.20606e-05	0.856697	1.09437	0.276549	ENSBTAG00000033186(OXCT1)	1329	FALSE	TRUE	ENSBTAG00000033186(OXCT1)
RFI	rs210409683	0	15	26831905	intergenic_region	A	G	0.0558704	0.106927	0.0269394	7.21289e-05	0.856697	1.04193	0.263296	ENSBTAG00000000977(CADM1)	380396	FALSE	TRUE
RFI	rs209229718	0	1	125917458	intergenic_region	T	C	0.3722	-0.0522868	0.0131738	7.21734e-05	0.856697	1.10365	0.278893	ENSBTAG00000007933(C1H3orf58)	32491	FALSE	TRUE	ENSBTAG00000007933(C1H3orf58)
RFI	rs380704453	0	12	54255901	intergenic_region	A	G	0.110391	0.0794679	0.0200234	7.22521e-05	0.856697	1.07143	0.270753	ENSBTAG00000043485(U6)	55724	FALSE	TRUE	ENSBTAG00000043485(U6)
RFI	rs109245745	0	15	61159464	intergenic_region	C	T	0.135965	0.0731503	0.0184323	7.22966e-05	0.856697	1.08602	0.27444	ENSBTAG00000045944(5S_rRNA)	260566	FALSE	TRUE
RFI	rs378939184	0	22	57498883	intergenic_region	C	G	0.0492578	-0.109932	0.0277045	7.24794e-05	0.856697	0.977766	0.247083	ENSBTAG00000044928(bta-mir-2373)	9045	FALSE	TRUE	ENSBTAG00000001333(PPARG) ENSBTAG00000044928(bta-mir-2373)
RFI	rs380964988	0	22	57499495	intergenic_region	G	T	0.0492578	-0.109932	0.0277045	7.24794e-05	0.856697	0.977766	0.247083	ENSBTAG00000044928(bta-mir-2373)	9657	FALSE	TRUE	ENSBTAG00000001333(PPARG) ENSBTAG00000044928(bta-mir-2373)
RFI	rs377888876	0	22	57499598	intergenic_region	C	T	0.0492578	-0.109932	0.0277045	7.24794e-05	0.856697	0.977766	0.247083	ENSBTAG00000044928(bta-mir-2373)	9760	FALSE	TRUE	ENSBTAG00000001333(PPARG) ENSBTAG00000044928(bta-mir-2373)
RFI	rs43322235	0	2	108462406	intergenic_region	T	G	0.177598	0.0649531	0.0163706	7.2576e-05	0.856697	1.06456	0.269016	ENSBTAG00000037288	64819	FALSE	FALSE	ENSBTAG00000037288
RFI	Chr15:61158035	0	15	61158035	intergenic_region	D	I	0.1361	0.0730935	0.0184236	7.26686e-05	0.856697	1.08525	0.274243	ENSBTAG00000045944(5S_rRNA)	261995	FALSE	TRUE
RFI	rs211691794	0	15	61158091	intergenic_region	G	T	0.1361	0.0730935	0.0184236	7.26686e-05	0.856697	1.08525	0.274243	ENSBTAG00000045944(5S_rRNA)	261939	FALSE	TRUE
RFI	rs209738815	0	15	61158285	intergenic_region	C	T	0.1361	0.0730935	0.0184236	7.26686e-05	0.856697	1.08525	0.274243	ENSBTAG00000045944(5S_rRNA)	261745	FALSE	TRUE
RFI	rs109855977	0	15	61158346	intergenic_region	T	G	0.1361	0.0730935	0.0184236	7.26686e-05	0.856697	1.08525	0.274243	ENSBTAG00000045944(5S_rRNA)	261684	FALSE	TRUE
RFI	rs109616238	0	15	61158357	intergenic_region	A	G	0.1361	0.0730935	0.0184236	7.26686e-05	0.856697	1.08525	0.274243	ENSBTAG00000045944(5S_rRNA)	261673	FALSE	TRUE
RFI	rs109318802	0	15	61158497	intergenic_region	G	A	0.1361	0.0730935	0.0184236	7.26686e-05	0.856697	1.08525	0.274243	ENSBTAG00000045944(5S_rRNA)	261533	FALSE	TRUE
RFI	rs208437849	0	15	61158592	intergenic_region	T	A	0.1361	0.0730935	0.0184236	7.26686e-05	0.856697	1.08525	0.274243	ENSBTAG00000045944(5S_rRNA)	261438	FALSE	TRUE
RFI	rs210560482	0	15	61158633	intergenic_region	A	G	0.1361	0.0730935	0.0184236	7.26686e-05	0.856697	1.08525	0.274243	ENSBTAG00000045944(5S_rRNA)	261397	FALSE	TRUE
RFI	rs134258156	0	11	41009873	intergenic_region	T	C	0.208165	0.059409	0.0149758	7.27847e-05	0.856697	1.00507	0.253982	ENSBTAG00000005870(FANCL)	265454	FALSE	TRUE
RFI	rs109013566	0	9	38633687	intergenic_region	C	A	0.105061	0.0828632	0.0208907	7.29348e-05	0.856697	1.11534	0.281848	ENSBTAG00000008817(LAMA4)	10623	FALSE	TRUE	ENSBTAG00000008817(LAMA4)
RFI	rs109741110	0	3	6823743	intron_variant	C	G	0.0724022	-0.0921499	0.0232323	7.29503e-05	0.856697	0.985258	0.248976	ENSBTAG00000004885(DDR2)	Within	FALSE	TRUE	ENSBTAG00000004885(DDR2)
RFI	rs384577578	0	22	57499626	intergenic_region	T	C	0.0491228	-0.110046	0.0277471	7.30796e-05	0.856697	0.977249	0.246952	ENSBTAG00000044928(bta-mir-2373)	9788	FALSE	TRUE	ENSBTAG00000001333(PPARG) ENSBTAG00000044928(bta-mir-2373)
RFI	rs378527627	0	20	32849387	downstream_gene_variant	G	A	0.0649798	0.102079	0.0257386	7.30868e-05	0.856697	1.09376	0.276394	ENSBTAG00000033186(OXCT1)	664	FALSE	TRUE	ENSBTAG00000033186(OXCT1)
RFI	rs379079268	0	17	19501057	intergenic_region	A	C	0.0754386	-0.0918654	0.0231711	7.35001e-05	0.856697	1.01691	0.256974	ENSBTAG00000034089	62341	FALSE	TRUE	ENSBTAG00000034089
RFI	rs110415685	0	16	13160845	intergenic_region	C	T	0.217611	-0.062328	0.0157227	7.36438e-05	0.856697	1.14267	0.288753	ENSBTAG00000013849(RGS13)	52270	FALSE	FALSE	ENSBTAG00000013849(RGS13)
RFI	rs110259047	0	15	61159603	intergenic_region	T	C	0.135965	0.0729488	0.0184025	7.36822e-05	0.856697	1.08005	0.27293	ENSBTAG00000045944(5S_rRNA)	260427	FALSE	TRUE
RFI	rs136875717	0	6	15286858	intergenic_region	C	T	0.222874	0.05974	0.0150725	7.38563e-05	0.856697	1.0679	0.26986	ENSBTAG00000044442	423157	FALSE	TRUE
RFI	rs41686165	0	13	39821521	intron_variant	T	G	0.207422	-0.0619373	0.015629	7.40239e-05	0.856697	1.08956	0.275333	ENSBTAG00000020382(RIN2)	Within	FALSE	TRUE	ENSBTAG00000020382(RIN2) ENSBTAG00000001144(NAA20) ENSBTAG00000045220(bta-mir-2305)
RFI	rs41686164	0	13	39821562	intron_variant	T	C	0.207422	-0.0619373	0.015629	7.40239e-05	0.856697	1.08956	0.275333	ENSBTAG00000020382(RIN2)	Within	FALSE	TRUE	ENSBTAG00000020382(RIN2) ENSBTAG00000001144(NAA20) ENSBTAG00000045220(bta-mir-2305)
RFI	rs210143807	0	12	58906619	intergenic_region	C	T	0.261673	-0.0606619	0.0153093	7.41936e-05	0.856697	1.22826	0.310382	ENSBTAG00000021503	73003	FALSE	TRUE
RFI	rs208173377	0	15	61158969	intergenic_region	G	C	0.136032	0.0730114	0.0184261	7.42055e-05	0.856697	1.08235	0.273512	ENSBTAG00000045944(5S_rRNA)	261061	FALSE	TRUE
RFI	rs109168842	0	15	61159292	intergenic_region	T	C	0.136032	0.0730114	0.0184261	7.42055e-05	0.856697	1.08235	0.273512	ENSBTAG00000045944(5S_rRNA)	260738	FALSE	TRUE
RFI	rs109671765	0	15	61159995	intergenic_region	T	C	0.136032	0.0730114	0.0184261	7.42055e-05	0.856697	1.08235	0.273512	ENSBTAG00000045944(5S_rRNA)	260035	FALSE	TRUE
RFI	rs110592958	0	15	61160743	intergenic_region	T	C	0.136032	0.0730114	0.0184261	7.42055e-05	0.856697	1.08235	0.273512	ENSBTAG00000045944(5S_rRNA)	259287	FALSE	TRUE
RFI	rs468787201	306	2	56737891	intron_variant	C	T	0.0550607	-0.112411	0.02837	7.42202e-05	0.856697	1.13583	0.287025	ENSBTAG00000024632	Within	TRUE	TRUE	ENSBTAG00000024632
RFI	Chr2:21834839	0	2	21834839	downstream_gene_variant	D	I	0.102699	-0.0857748	0.021648	7.42489e-05	0.856697	1.17131	0.295992	ENSBTAG00000002295(ATF2)	4610	FALSE	TRUE	ENSBTAG00000002295(ATF2) ENSBTAG00000008028(CHN1) ENSBTAG00000045843(U6)
RFI	rs109731059	0	6	36681894	intergenic_region	C	T	0.365722	0.0538477	0.0135903	7.42545e-05	0.856697	1.16202	0.293644	ENSBTAG00000024957(SNCA)	249468	FALSE	TRUE
RFI	rs436602914	0	20	32849994	downstream_gene_variant	A	G	0.0648448	0.102019	0.0257495	7.43292e-05	0.856697	1.09036	0.275535	ENSBTAG00000033186(OXCT1)	1271	FALSE	TRUE	ENSBTAG00000033186(OXCT1)
RFI	rs450365084	0	20	32851723	downstream_gene_variant	G	T	0.0648448	0.102019	0.0257495	7.43292e-05	0.856697	1.09036	0.275535	ENSBTAG00000033186(OXCT1)	3000	FALSE	TRUE	ENSBTAG00000033186(OXCT1)
RFI	rs432538439	0	20	32851787	downstream_gene_variant	C	T	0.0648448	0.102019	0.0257495	7.43292e-05	0.856697	1.09036	0.275535	ENSBTAG00000033186(OXCT1)	3064	FALSE	TRUE	ENSBTAG00000033186(OXCT1)
RFI	rs383650376	0	20	32851794	downstream_gene_variant	A	T	0.0648448	0.102019	0.0257495	7.43292e-05	0.856697	1.09036	0.275535	ENSBTAG00000033186(OXCT1)	3071	FALSE	TRUE	ENSBTAG00000033186(OXCT1)
RFI	rs209571135	0	1	125927630	intergenic_region	C	T	0.371727	-0.0522179	0.0131822	7.45621e-05	0.856697	1.10017	0.278015	ENSBTAG00000007933(C1H3orf58)	42663	FALSE	TRUE	ENSBTAG00000007933(C1H3orf58)
RFI	rs137572043	0	1	141843384	intron_variant	T	C	0.446626	-0.0504256	0.0127324	7.48196e-05	0.856697	1.08571	0.27436	ENSBTAG00000004754(DSCAM)	Within	FALSE	TRUE	ENSBTAG00000004754(DSCAM)
RFI	rs137362290	0	1	141843965	intron_variant	G	A	0.446626	-0.0504256	0.0127324	7.48196e-05	0.856697	1.08571	0.27436	ENSBTAG00000004754(DSCAM)	Within	FALSE	TRUE	ENSBTAG00000004754(DSCAM)
RFI	rs134463471	0	2	56586860	intergenic_region	T	C	0.0595816	-0.107767	0.0272147	7.49906e-05	0.856697	1.12423	0.284094	ENSBTAG00000024632	124860	FALSE	TRUE
RFI	rs135594636	0	2	56587885	intergenic_region	T	C	0.0595816	-0.107767	0.0272147	7.49906e-05	0.856697	1.12423	0.284094	ENSBTAG00000024632	123835	FALSE	TRUE
RFI	rs43547125	9	11	5898761	intergenic_region	A	G	0.251417	-0.0579798	0.0146455	7.53011e-05	0.856697	1.09304	0.276213	ENSBTAG00000019697(NPAS2)	8579	TRUE	FALSE	ENSBTAG00000019697(NPAS2)
RFI	rs210830186	0	1	125922248	intergenic_region	G	A	0.371862	-0.0521516	0.0131733	7.53014e-05	0.856697	1.09754	0.27735	ENSBTAG00000007933(C1H3orf58)	37281	FALSE	TRUE	ENSBTAG00000007933(C1H3orf58)
RFI	rs209068623	0	1	125922327	intergenic_region	G	T	0.371862	-0.0521516	0.0131733	7.53014e-05	0.856697	1.09754	0.27735	ENSBTAG00000007933(C1H3orf58)	37360	FALSE	TRUE	ENSBTAG00000007933(C1H3orf58)
RFI	rs209417968	0	1	125923445	intergenic_region	C	T	0.371862	-0.0521516	0.0131733	7.53014e-05	0.856697	1.09754	0.27735	ENSBTAG00000007933(C1H3orf58)	38478	FALSE	TRUE	ENSBTAG00000007933(C1H3orf58)
RFI	rs460159013	0	1	125923560	intergenic_region	D	I	0.371862	-0.0521516	0.0131733	7.53014e-05	0.856697	1.09754	0.27735	ENSBTAG00000007933(C1H3orf58)	38593	FALSE	TRUE	ENSBTAG00000007933(C1H3orf58)
RFI	rs207658547	0	1	125924329	intergenic_region	T	G	0.371862	-0.0521516	0.0131733	7.53014e-05	0.856697	1.09754	0.27735	ENSBTAG00000007933(C1H3orf58)	39362	FALSE	TRUE	ENSBTAG00000007933(C1H3orf58)
RFI	rs210862887	0	1	125924446	intergenic_region	T	C	0.371862	-0.0521516	0.0131733	7.53014e-05	0.856697	1.09754	0.27735	ENSBTAG00000007933(C1H3orf58)	39479	FALSE	TRUE	ENSBTAG00000007933(C1H3orf58)
RFI	rs209556292	0	1	125924942	intergenic_region	G	A	0.371862	-0.0521516	0.0131733	7.53014e-05	0.856697	1.09754	0.27735	ENSBTAG00000007933(C1H3orf58)	39975	FALSE	TRUE	ENSBTAG00000007933(C1H3orf58)
RFI	rs135824076	0	1	125925012	intergenic_region	G	T	0.371862	-0.0521516	0.0131733	7.53014e-05	0.856697	1.09754	0.27735	ENSBTAG00000007933(C1H3orf58)	40045	FALSE	TRUE	ENSBTAG00000007933(C1H3orf58)
RFI	rs208529748	0	1	125925252	intergenic_region	G	A	0.371862	-0.0521516	0.0131733	7.53014e-05	0.856697	1.09754	0.27735	ENSBTAG00000007933(C1H3orf58)	40285	FALSE	TRUE	ENSBTAG00000007933(C1H3orf58)
RFI	Chr1:125925471	0	1	125925471	intergenic_region	D	I	0.371862	-0.0521516	0.0131733	7.53014e-05	0.856697	1.09754	0.27735	ENSBTAG00000007933(C1H3orf58)	40504	FALSE	TRUE	ENSBTAG00000007933(C1H3orf58)
RFI	rs211461902	0	1	125925719	intergenic_region	C	T	0.371862	-0.0521516	0.0131733	7.53014e-05	0.856697	1.09754	0.27735	ENSBTAG00000007933(C1H3orf58)	40752	FALSE	TRUE	ENSBTAG00000007933(C1H3orf58)
RFI	rs209817980	0	1	125926101	intergenic_region	G	A	0.371862	-0.0521516	0.0131733	7.53014e-05	0.856697	1.09754	0.27735	ENSBTAG00000007933(C1H3orf58)	41134	FALSE	TRUE	ENSBTAG00000007933(C1H3orf58)
RFI	rs211599981	0	1	125926118	intergenic_region	T	G	0.371862	-0.0521516	0.0131733	7.53014e-05	0.856697	1.09754	0.27735	ENSBTAG00000007933(C1H3orf58)	41151	FALSE	TRUE	ENSBTAG00000007933(C1H3orf58)
RFI	rs207634998	0	1	125926762	intergenic_region	A	G	0.371862	-0.0521516	0.0131733	7.53014e-05	0.856697	1.09754	0.27735	ENSBTAG00000007933(C1H3orf58)	41795	FALSE	TRUE	ENSBTAG00000007933(C1H3orf58)
RFI	rs207513768	0	1	125927242	intergenic_region	T	C	0.371862	-0.0521516	0.0131733	7.53014e-05	0.856697	1.09754	0.27735	ENSBTAG00000007933(C1H3orf58)	42275	FALSE	TRUE	ENSBTAG00000007933(C1H3orf58)
RFI	rs208283278	0	1	125927597	intergenic_region	C	G	0.371862	-0.0521516	0.0131733	7.53014e-05	0.856697	1.09754	0.27735	ENSBTAG00000007933(C1H3orf58)	42630	FALSE	TRUE	ENSBTAG00000007933(C1H3orf58)
RFI	rs110451059	29	6	44789933	intergenic_region	G	A	0.293455	-0.0549796	0.0138908	7.55833e-05	0.856697	1.08276	0.273616	ENSBTAG00000017024(PPARGC1A)	64180	TRUE	FALSE	ENSBTAG00000017024(PPARGC1A)
RFI	rs209960676	0	15	26832813	intergenic_region	T	G	0.0668016	0.0976234	0.0246653	7.56016e-05	0.856697	1.0264	0.259373	ENSBTAG00000000977(CADM1)	381304	FALSE	TRUE
RFI	rs210707822	0	1	125927925	intergenic_region	C	T	0.371795	-0.0521566	0.0131777	7.56026e-05	0.856697	1.09767	0.277383	ENSBTAG00000007933(C1H3orf58)	42958	FALSE	TRUE	ENSBTAG00000007933(C1H3orf58)
RFI	rs207786848	0	1	125927933	intergenic_region	C	A	0.371795	-0.0521566	0.0131777	7.56026e-05	0.856697	1.09767	0.277383	ENSBTAG00000007933(C1H3orf58)	42966	FALSE	TRUE	ENSBTAG00000007933(C1H3orf58)
RFI	rs381172465	0	1	125928069	intergenic_region	C	G	0.371795	-0.0521566	0.0131777	7.56026e-05	0.856697	1.09767	0.277383	ENSBTAG00000007933(C1H3orf58)	43102	FALSE	TRUE	ENSBTAG00000007933(C1H3orf58)
RFI	rs384244845	0	1	125928082	intergenic_region	T	C	0.371795	-0.0521566	0.0131777	7.56026e-05	0.856697	1.09767	0.277383	ENSBTAG00000007933(C1H3orf58)	43115	FALSE	TRUE	ENSBTAG00000007933(C1H3orf58)
RFI	rs209385881	0	1	125928164	intergenic_region	T	A	0.371795	-0.0521566	0.0131777	7.56026e-05	0.856697	1.09767	0.277383	ENSBTAG00000007933(C1H3orf58)	43197	FALSE	TRUE	ENSBTAG00000007933(C1H3orf58)
RFI	rs211137502	0	1	125928385	intergenic_region	C	T	0.371795	-0.0521566	0.0131777	7.56026e-05	0.856697	1.09767	0.277383	ENSBTAG00000007933(C1H3orf58)	43418	FALSE	TRUE	ENSBTAG00000007933(C1H3orf58)
RFI	rs208181507	0	1	125928499	intergenic_region	T	C	0.371795	-0.0521566	0.0131777	7.56026e-05	0.856697	1.09767	0.277383	ENSBTAG00000007933(C1H3orf58)	43532	FALSE	TRUE	ENSBTAG00000007933(C1H3orf58)
RFI	rs209267515	0	1	125928626	intergenic_region	A	G	0.371795	-0.0521566	0.0131777	7.56026e-05	0.856697	1.09767	0.277383	ENSBTAG00000007933(C1H3orf58)	43659	FALSE	TRUE	ENSBTAG00000007933(C1H3orf58)
RFI	rs382208661	0	1	125929127	intergenic_region	C	A	0.371795	-0.0521566	0.0131777	7.56026e-05	0.856697	1.09767	0.277383	ENSBTAG00000007933(C1H3orf58)	44160	FALSE	TRUE	ENSBTAG00000007933(C1H3orf58)
RFI	rs385045460	0	1	125929428	intergenic_region	T	C	0.371795	-0.0521566	0.0131777	7.56026e-05	0.856697	1.09767	0.277383	ENSBTAG00000007933(C1H3orf58)	44461	FALSE	TRUE	ENSBTAG00000007933(C1H3orf58)
RFI	rs211516502	0	1	125929527	intergenic_region	T	C	0.371795	-0.0521566	0.0131777	7.56026e-05	0.856697	1.09767	0.277383	ENSBTAG00000007933(C1H3orf58)	44560	FALSE	TRUE	ENSBTAG00000007933(C1H3orf58)
RFI	rs208364494	10	2	20687580	intergenic_region	C	T	0.246964	-0.0571872	0.0144491	7.56295e-05	0.856697	1.05074	0.265524	ENSBTAG00000006693(MTX2)	8695	TRUE	FALSE	ENSBTAG00000006693(MTX2)
RFI	rs42141270	0	1	144320039	downstream_gene_variant	T	C	0.349055	0.052564	0.0132846	7.59713e-05	0.856697	1.08459	0.274076	ENSBTAG00000021284(RSPH1)	67	FALSE	FALSE	ENSBTAG00000023398(UBASH3A) ENSBTAG00000021284(RSPH1) ENSBTAG00000021286(SLC37A1)
RFI	rs137178748	79	5	109599038	intron_variant	C	T	0.189811	0.063691	0.016097	7.59957e-05	0.856697	1.07774	0.272346	ENSBTAG00000013956(BCL2L13)	Within	TRUE	FALSE	ENSBTAG00000009704(CECR2) ENSBTAG00000014238(ATP6V1E1) ENSBTAG00000013956(BCL2L13) ENSBTAG00000013988(BID) ENSBTAG00000048271(MICAL3)
RFI	rs208338068	0	5	109599654	intron_variant	G	C	0.189811	0.063691	0.016097	7.59957e-05	0.856697	1.07774	0.272346	ENSBTAG00000013956(BCL2L13)	Within	FALSE	FALSE	ENSBTAG00000009704(CECR2) ENSBTAG00000014238(ATP6V1E1) ENSBTAG00000013956(BCL2L13) ENSBTAG00000013988(BID) ENSBTAG00000048271(MICAL3)
RFI	rs211266667	0	5	109601008	intron_variant	A	T	0.189811	0.063691	0.016097	7.59957e-05	0.856697	1.07774	0.272346	ENSBTAG00000013956(BCL2L13)	Within	FALSE	FALSE	ENSBTAG00000009704(CECR2) ENSBTAG00000014238(ATP6V1E1) ENSBTAG00000013956(BCL2L13) ENSBTAG00000013988(BID) ENSBTAG00000048271(MICAL3)
RFI	rs109959756	0	15	61159543	intergenic_region	G	A	0.13583	0.0729405	0.0184388	7.62714e-05	0.856697	1.0789	0.27264	ENSBTAG00000045944(5S_rRNA)	260487	FALSE	TRUE
RFI	rs41591878	0	10	70660318	intron_variant	C	T	0.340081	-0.0517152	0.0130759	7.6536e-05	0.856697	1.03695	0.262039	ENSBTAG00000020880(C10H14orf37)	Within	FALSE	FALSE	ENSBTAG00000020880(C10H14orf37) ENSBTAG00000045091
RFI	rs110544404	0	7	38289322	intergenic_region	T	G	0.157692	-0.0673967	0.0170415	7.65785e-05	0.856697	1.04233	0.263399	ENSBTAG00000043273(U6atac)	30173	FALSE	TRUE	ENSBTAG00000043273(U6atac)
RFI	rs110579814	0	9	15284916	intergenic_region	A	G	0.0721323	-0.0923511	0.0233552	7.67925e-05	0.856697	0.986164	0.249205	ENSBTAG00000000053(FILIP1)	35271	FALSE	TRUE	ENSBTAG00000000053(FILIP1)
RFI	rs41686156	0	13	39822752	intron_variant	T	C	0.209852	-0.061514	0.0155568	7.68019e-05	0.856697	1.08397	0.273921	ENSBTAG00000020382(RIN2)	Within	FALSE	TRUE	ENSBTAG00000020382(RIN2) ENSBTAG00000001144(NAA20) ENSBTAG00000045220(bta-mir-2305)
RFI	rs110956143	0	10	70655929	intron_variant	T	C	0.340013	-0.0517162	0.0130799	7.69001e-05	0.856697	1.03689	0.262024	ENSBTAG00000020880(C10H14orf37)	Within	FALSE	FALSE	ENSBTAG00000020880(C10H14orf37) ENSBTAG00000045091
RFI	rs110239121	0	10	70657429	intron_variant	G	C	0.340013	-0.0517162	0.0130799	7.69001e-05	0.856697	1.03689	0.262024	ENSBTAG00000020880(C10H14orf37)	Within	FALSE	FALSE	ENSBTAG00000020880(C10H14orf37) ENSBTAG00000045091
RFI	rs463718169	0	1	114866624	intergenic_region	G	A	0.0206478	0.160947	0.0407156	7.71883e-05	0.856697	0.904956	0.228684	ENSBTAG00000011631	147562	FALSE	TRUE
RFI	rs382681147	10	6	43641758	intergenic_region	G	T	0.0838057	-0.0921588	0.0233145	7.72222e-05	0.856697	1.12664	0.284702	ENSBTAG00000020363(GBA3)	33842	TRUE	TRUE	ENSBTAG00000020363(GBA3)
RFI	rs381505131	7	19	49624698	intron_variant	T	C	0.183266	0.0657051	0.0166293	7.77761e-05	0.856697	1.11637	0.282109	ENSBTAG00000014598(BPTF)	Within	TRUE	TRUE	ENSBTAG00000012225(KPNA2) ENSBTAG00000014598(BPTF)
RFI	rs379816315	0	20	32844603	intron_variant	A	G	0.0649798	0.101583	0.0257116	7.78695e-05	0.856697	1.08315	0.273715	ENSBTAG00000033186(OXCT1)	Within	FALSE	TRUE	ENSBTAG00000033186(OXCT1)
RFI	rs133752586	0	2	56584992	intergenic_region	A	C	0.0595142	-0.107654	0.0272584	7.83483e-05	0.856697	1.12068	0.283198	ENSBTAG00000024632	126728	FALSE	TRUE
RFI	rs136673920	0	3	6832773	intron_variant	G	A	0.081309	-0.0873514	0.0221221	7.86067e-05	0.856697	0.984684	0.248831	ENSBTAG00000004885(DDR2)	Within	FALSE	TRUE	ENSBTAG00000004885(DDR2) ENSBTAG00000010206(UAP1)
RFI	rs209364350	0	13	25816735	intergenic_region	A	G	0.0823887	0.0903276	0.0228777	7.87141e-05	0.856697	1.06565	0.269292	ENSBTAG00000021857(ARHGAP21)	5652	FALSE	TRUE	ENSBTAG00000021857(ARHGAP21)
RFI	rs380789736	14	19	42684632	missense_variant	C	T	0.156748	0.0665029	0.0168445	7.87948e-05	0.856697	1.00993	0.25521	ENSBTAG00000011460	Within	TRUE	TRUE	ENSBTAG00000017685(JUP) ENSBTAG00000025752(P3H4) ENSBTAG00000011454(FKBP10) ENSBTAG00000011456(NT5C3B) ENSBTAG00000011459(KLHL10) ENSBTAG00000011460 ENSBTAG00000016740(ACLY) ENSBTAG00000013698(TTC25)
RFI	rs383750713	0	8	109664286	intergenic_region	G	A	0.258367	-0.0582062	0.0147432	7.8802e-05	0.856697	1.12154	0.283414	ENSBTAG00000040129(5S_rRNA)	46334	FALSE	TRUE	ENSBTAG00000040129(5S_rRNA)
RFI	rs452780433	12	1	148101926	intergenic_region	T	C	0.0296221	-0.140357	0.035556	7.89725e-05	0.856697	0.978304	0.247219	ENSBTAG00000005503(PRMT2)	19865	TRUE	TRUE	ENSBTAG00000005503(PRMT2) ENSBTAG00000044930(bta-mir-2289)
RFI	rs379312231	0	1	125916893	intergenic_region	A	T	0.37247	-0.0519043	0.0131492	7.9027e-05	0.856697	1.08788	0.274909	ENSBTAG00000007933(C1H3orf58)	31926	FALSE	TRUE	ENSBTAG00000007933(C1H3orf58)
RFI	rs467837536	11	20	49142043	intergenic_region	C	A	0.0601889	-0.103496	0.026226	7.93589e-05	0.856697	1.04677	0.264521	ENSBTAG00000042459(U11)	71716	TRUE	TRUE
RFI	rs442510001	0	20	49142506	intergenic_region	T	A	0.0601889	-0.103496	0.026226	7.93589e-05	0.856697	1.04677	0.264521	ENSBTAG00000042459(U11)	72179	FALSE	TRUE
RFI	rs211152642	36	26	19298698	intergenic_region	C	G	0.425101	-0.0506574	0.0128407	7.97771e-05	0.856697	1.08347	0.273795	ENSBTAG00000014313(PYROXD2)	35313	TRUE	FALSE	ENSBTAG00000014313(PYROXD2) ENSBTAG00000014314(HPS1) ENSBTAG00000037690(bta-mir-1287)
RFI	rs379850364	0	9	38637207	intergenic_region	C	T	0.110931	0.0807519	0.0204702	7.98493e-05	0.856697	1.11107	0.28077	ENSBTAG00000008817(LAMA4)	7103	FALSE	TRUE	ENSBTAG00000008817(LAMA4)
RFI	rs211005077	8	4	108360995	intergenic_region	G	A	0.0224696	0.155055	0.0393188	8.02889e-05	0.856697	0.912318	0.230544	ENSBTAG00000020364	16649	TRUE	TRUE	ENSBTAG00000020364
RFI	rs464443574	0	9	38638237	intergenic_region	T	C	0.104723	0.0823729	0.0208951	8.07369e-05	0.856697	1.09905	0.277731	ENSBTAG00000008817(LAMA4)	6073	FALSE	TRUE	ENSBTAG00000008817(LAMA4)
RFI	rs450572262	0	8	13883705	intergenic_region	T	A	0.082726	0.0853925	0.0216672	8.11105e-05	0.856697	0.955938	0.241567	ENSBTAG00000046043	831092	FALSE	TRUE
RFI	rs43460774	91	6	49666839	intergenic_region	A	G	0.136707	0.0720393	0.0182801	8.1191e-05	0.856697	1.05812	0.26739	ENSBTAG00000029625(5S_rRNA)	547049	TRUE	TRUE
RFI	Chr7:96813701	0	7	96813701	intergenic_region	T	C	0.306748	0.0541842	0.0137497	8.12244e-05	0.856697	1.07862	0.272568	ENSBTAG00000006110	119526	FALSE	FALSE
RFI	rs135868173	32	17	63639353	intron_variant	G	C	0.239609	0.0567245	0.0143945	8.12406e-05	0.856697	1.01282	0.25594	ENSBTAG00000014628(OAS2)	806	TRUE	TRUE	ENSBTAG00000011103(SLC8B1) ENSBTAG00000014628(OAS2) ENSBTAG00000039861(OAS1Y) ENSBTAG00000037527(OAS1Z) ENSBTAG00000004247(RPH3A)
RFI	rs379052259	0	20	32852415	downstream_gene_variant	A	G	0.0649798	0.101352	0.0257229	8.14279e-05	0.856697	1.07823	0.272471	ENSBTAG00000033186(OXCT1)	3692	FALSE	TRUE	ENSBTAG00000033186(OXCT1)
RFI	rs136653987	4	27	29052946	intergenic_region	A	G	0.287045	0.0564537	0.0143317	8.17898e-05	0.856697	1.1268	0.284743	ENSBTAG00000016413(DUSP26)	82992	TRUE	TRUE
RFI	rs133190024	46	14	21009069	intergenic_region	G	T	0.440148	-0.0506148	0.0128518	8.20491e-05	0.856697	1.09063	0.275603	ENSBTAG00000044106(SPIDR)	21604	TRUE	TRUE	ENSBTAG00000044106(SPIDR) ENSBTAG00000017016(H3F3C) ENSBTAG00000017019(PRKDC)
RFI	rs41605710	0	12	19117795	intron_variant	T	C	0.0487854	-0.11071	0.028113	8.21512e-05	0.856697	0.982632	0.248312	ENSBTAG00000007329(SETDB2)	Within	FALSE	TRUE	ENSBTAG00000034222(CAB39L) ENSBTAG00000007329(SETDB2) ENSBTAG00000013159(PHF11) ENSBTAG00000029179(5S_rRNA)
RFI	rs135845370	0	17	63638595	3_prime_UTR_variant	T	C	0.235762	0.0567945	0.0144228	8.22202e-05	0.856697	1.00407	0.25373	ENSBTAG00000039861(OAS1Y)	413	FALSE	TRUE	ENSBTAG00000011103(SLC8B1) ENSBTAG00000014628(OAS2) ENSBTAG00000039861(OAS1Y) ENSBTAG00000037527(OAS1Z) ENSBTAG00000004247(RPH3A)
RFI	rs209495404	0	22	57500092	intergenic_region	G	A	0.0493252	-0.109058	0.0276966	8.23074e-05	0.856697	0.963529	0.243485	ENSBTAG00000044928(bta-mir-2373)	10254	FALSE	TRUE	ENSBTAG00000001333(PPARG) ENSBTAG00000044928(bta-mir-2373)
RFI	rs43671256	0	11	16157945	3_prime_UTR_variant	T	C	0.0733468	-0.0947792	0.0240713	8.23589e-05	0.856697	1.05481	0.266551	ENSBTAG00000008548(FAM98A)	Within	TRUE	TRUE	ENSBTAG00000008006(RASGRP3) ENSBTAG00000008548(FAM98A) ENSBTAG00000045057
RFI	rs378913175	0	12	19129293	intron_variant	T	G	0.0490553	-0.110588	0.0280877	8.24278e-05	0.856697	0.985612	0.249066	ENSBTAG00000007329(SETDB2)	Within	FALSE	TRUE	ENSBTAG00000034222(CAB39L) ENSBTAG00000007329(SETDB2) ENSBTAG00000013159(PHF11) ENSBTAG00000034269(RCBTB1) ENSBTAG00000029179(5S_rRNA)
RFI	rs110230857	0	12	82638623	intergenic_region	G	A	0.223954	-0.0593344	0.0150713	8.25383e-05	0.856697	1.05708	0.267126	ENSBTAG00000020389(TPP2)	205672	FALSE	TRUE
RFI	rs383147868	16	1	84254220	downstream_gene_variant	T	C	0.037247	0.128133	0.0325476	8.2584e-05	0.856697	1.01713	0.25703	ENSBTAG00000042699(SNORA63)	392	TRUE	TRUE	ENSBTAG00000037951(KLHL6) ENSBTAG00000032217 ENSBTAG00000046222(SNORA81) ENSBTAG00000042699(SNORA63) ENSBTAG00000047590(SNORA63)
RFI	rs137505103	0	1	125930588	intergenic_region	G	A	0.371457	-0.051838	0.0131679	8.26114e-05	0.856697	1.0839	0.273903	ENSBTAG00000007933(C1H3orf58)	45621	FALSE	TRUE	ENSBTAG00000007933(C1H3orf58)
RFI	rs210966277	0	1	125930613	intergenic_region	A	G	0.371457	-0.051838	0.0131679	8.26114e-05	0.856697	1.0839	0.273903	ENSBTAG00000007933(C1H3orf58)	45646	FALSE	TRUE	ENSBTAG00000007933(C1H3orf58)
RFI	rs381747757	0	7	96818049	intergenic_region	A	G	0.306073	0.0540782	0.0137387	8.27848e-05	0.856697	1.07308	0.271169	ENSBTAG00000006110	123874	FALSE	FALSE
RFI	rs458913969	0	15	23636037	intergenic_region	A	C	0.0919703	0.0848717	0.021563	8.28558e-05	0.856697	1.03926	0.262621	ENSBTAG00000005710(NCAM1)	457152	FALSE	TRUE
RFI	rs378927053	0	20	32841870	intron_variant	A	G	0.0648448	0.101275	0.0257335	8.30086e-05	0.856697	1.07451	0.271531	ENSBTAG00000033186(OXCT1)	Within	FALSE	TRUE	ENSBTAG00000033186(OXCT1)
RFI	rs135266990	0	20	32841874	intron_variant	G	A	0.0648448	0.101275	0.0257335	8.30086e-05	0.856697	1.07451	0.271531	ENSBTAG00000033186(OXCT1)	Within	FALSE	TRUE	ENSBTAG00000033186(OXCT1)
RFI	rs385253456	0	20	32843899	intron_variant	A	G	0.0648448	0.101275	0.0257335	8.30086e-05	0.856697	1.07451	0.271531	ENSBTAG00000033186(OXCT1)	Within	FALSE	TRUE	ENSBTAG00000033186(OXCT1)
RFI	rs378497028	0	20	32844807	intron_variant	G	A	0.0648448	0.101275	0.0257335	8.30086e-05	0.856697	1.07451	0.271531	ENSBTAG00000033186(OXCT1)	Within	FALSE	TRUE	ENSBTAG00000033186(OXCT1)
RFI	rs451736046	0	20	32844853	intron_variant	C	G	0.0648448	0.101275	0.0257335	8.30086e-05	0.856697	1.07451	0.271531	ENSBTAG00000033186(OXCT1)	Within	FALSE	TRUE	ENSBTAG00000033186(OXCT1)
RFI	Chr4:3381140	8	4	3381140	intergenic_region	D	I	0.0157895	-0.19534	0.0496474	8.33533e-05	0.856697	1.02444	0.258878	ENSBTAG00000044810(SNORA31)	139720	TRUE	TRUE
RFI	rs378747397	0	29	42391492	intergenic_region	A	G	0.0437247	0.115737	0.0294192	8.35282e-05	0.856697	0.967616	0.244518	ENSBTAG00000007108(LGALS12)	6191	FALSE	TRUE	ENSBTAG00000039463 ENSBTAG00000007108(LGALS12) ENSBTAG00000039511 ENSBTAG00000037645
RFI	rs134415872	0	6	15286361	intergenic_region	G	T	0.223009	0.0593307	0.0150817	8.35604e-05	0.856697	1.05377	0.266289	ENSBTAG00000044442	423654	FALSE	TRUE
RFI	rs134006353	0	1	125923054	intergenic_region	A	G	0.371997	-0.0517832	0.0131676	8.40216e-05	0.856697	1.08225	0.273486	ENSBTAG00000007933(C1H3orf58)	38087	FALSE	TRUE	ENSBTAG00000007933(C1H3orf58)
RFI	rs133267164	0	16	75778755	intergenic_region	T	G	0.314912	0.0527456	0.0134138	8.4175e-05	0.856697	1.03695	0.262038	ENSBTAG00000029854(bta-mir-205)	21211	FALSE	FALSE	ENSBTAG00000044497(5S_rRNA) ENSBTAG00000029854(bta-mir-205)
RFI	rs41591877	0	10	70659960	intron_variant	A	G	0.339879	-0.0514249	0.013078	8.41795e-05	0.856697	1.02505	0.259031	ENSBTAG00000020880(C10H14orf37)	Within	FALSE	FALSE	ENSBTAG00000020880(C10H14orf37) ENSBTAG00000045091
RFI	rs41682480	88	13	18954666	intergenic_region	G	T	0.212078	-0.0613749	0.0156107	8.43902e-05	0.856697	1.08745	0.2748	ENSBTAG00000014991(PARD3)	27349	TRUE	FALSE	ENSBTAG00000014991(PARD3)
RFI	rs209467093	2	16	67803221	intergenic_region	A	G	0.0271255	0.145746	0.0370737	8.4504e-05	0.856697	0.968449	0.244728	ENSBTAG00000014249(IVNS1ABP)	17605	TRUE	TRUE	ENSBTAG00000004492(SWT1) ENSBTAG00000014249(IVNS1ABP)
RFI	Chr16:67807902	0	16	67807902	intergenic_region	D	I	0.0271255	0.145746	0.0370737	8.4504e-05	0.856697	0.968449	0.244728	ENSBTAG00000014249(IVNS1ABP)	22286	FALSE	TRUE	ENSBTAG00000004492(SWT1) ENSBTAG00000014249(IVNS1ABP)
RFI	rs437627875	7	1	30185956	intergenic_region	C	G	0.0628205	0.103567	0.0263453	8.45491e-05	0.856697	1.09098	0.275692	ENSBTAG00000046383	114731	TRUE	TRUE
RFI	rs208245091	0	11	41016045	intergenic_region	G	A	0.22112	0.0576268	0.0146599	8.46222e-05	0.856697	0.98809	0.249692	ENSBTAG00000005870(FANCL)	271626	FALSE	TRUE
RFI	rs208884374	0	11	41020701	intergenic_region	A	G	0.22112	0.0576268	0.0146599	8.46222e-05	0.856697	0.98809	0.249692	ENSBTAG00000005870(FANCL)	276282	FALSE	TRUE
RFI	rs109737335	0	13	39820279	intron_variant	T	G	0.209784	-0.0611692	0.0155627	8.47675e-05	0.856697	1.0716	0.270795	ENSBTAG00000020382(RIN2)	Within	FALSE	TRUE	ENSBTAG00000020382(RIN2) ENSBTAG00000001144(NAA20) ENSBTAG00000045220(bta-mir-2305)
RFI	rs209697260	35	4	84071927	intergenic_region	A	T	0.11525	-0.0762717	0.0194084	8.50051e-05	0.856697	1.0248	0.258967	ENSBTAG00000012649(LSM8)	547202	TRUE	TRUE
RFI	rs137016205	0	4	84074281	intergenic_region	A	T	0.11525	-0.0762717	0.0194084	8.50051e-05	0.856697	1.0248	0.258967	ENSBTAG00000012649(LSM8)	549556	FALSE	TRUE
RFI	rs135143203	0	4	84074561	intergenic_region	T	G	0.11525	-0.0762717	0.0194084	8.50051e-05	0.856697	1.0248	0.258967	ENSBTAG00000012649(LSM8)	549836	FALSE	TRUE
RFI	rs382349765	0	7	96814988	intergenic_region	C	G	0.307692	0.0539771	0.0137362	8.51023e-05	0.856697	1.07222	0.270951	ENSBTAG00000006110	120813	FALSE	FALSE
RFI	rs208097214	0	7	96815064	intergenic_region	C	T	0.307692	0.0539771	0.0137362	8.51023e-05	0.856697	1.07222	0.270951	ENSBTAG00000006110	120889	FALSE	FALSE
RFI	rs208455236	0	7	96815160	intergenic_region	C	T	0.307692	0.0539771	0.0137362	8.51023e-05	0.856697	1.07222	0.270951	ENSBTAG00000006110	120985	FALSE	FALSE
RFI	rs473724254	0	16	78633756	intergenic_region	C	G	0.175574	-0.0641479	0.0163255	8.51918e-05	0.856697	1.02902	0.260036	ENSBTAG00000037661	43522	FALSE	FALSE	ENSBTAG00000037661
RFI	rs459210005	0	16	78633778	intergenic_region	C	T	0.175574	-0.0641479	0.0163255	8.51918e-05	0.856697	1.02902	0.260036	ENSBTAG00000037661	43544	FALSE	FALSE	ENSBTAG00000037661
RFI	rs377932220	0	6	36574358	intergenic_region	A	G	0.218556	-0.0589728	0.0150179	8.60713e-05	0.856697	1.02616	0.259311	ENSBTAG00000024957(SNCA)	141932	FALSE	TRUE
RFI	rs378028463	0	20	32846867	intron_variant	G	A	0.0629555	0.10256	0.0261193	8.6155e-05	0.856697	1.07201	0.270898	ENSBTAG00000033186(OXCT1)	Within	FALSE	TRUE	ENSBTAG00000033186(OXCT1)
RFI	rs210132387	0	5	109589095	intron_variant	C	A	0.190283	0.0630746	0.0160634	8.61561e-05	0.856697	1.05899	0.267608	ENSBTAG00000013956(BCL2L13)	Within	FALSE	FALSE	ENSBTAG00000009704(CECR2) ENSBTAG00000014238(ATP6V1E1) ENSBTAG00000013956(BCL2L13) ENSBTAG00000013988(BID)
RFI	rs109986572	0	12	82638653	intergenic_region	A	G	0.223887	-0.0592102	0.0150794	8.61664e-05	0.856697	1.05244	0.265952	ENSBTAG00000020389(TPP2)	205642	FALSE	TRUE
RFI	rs384620024	0	9	38634371	intergenic_region	G	A	0.105466	0.081756	0.020822	8.62174e-05	0.856697	1.08943	0.275299	ENSBTAG00000008817(LAMA4)	9939	FALSE	TRUE	ENSBTAG00000008817(LAMA4)
RFI	rs384143206	0	4	16069879	intergenic_region	G	C	0.0717949	-0.0930341	0.023696	8.63133e-05	0.856697	0.996485	0.251813	ENSBTAG00000044405(U6)	308592	FALSE	TRUE
RFI	rs136948150	0	7	96817369	intergenic_region	G	A	0.308232	0.0538477	0.0137171	8.65135e-05	0.856697	1.06812	0.269916	ENSBTAG00000006110	123194	FALSE	FALSE
RFI	rs109018802	0	12	82635732	intergenic_region	A	G	0.223819	-0.0591705	0.0150743	8.66345e-05	0.856697	1.0508	0.265538	ENSBTAG00000020389(TPP2)	208563	FALSE	TRUE
RFI	rs109864506	0	12	82636193	intergenic_region	C	T	0.223819	-0.0591705	0.0150743	8.66345e-05	0.856697	1.0508	0.265538	ENSBTAG00000020389(TPP2)	208102	FALSE	TRUE
RFI	rs208183687	0	1	125919978	intergenic_region	A	G	0.37274	-0.0516496	0.0131597	8.67869e-05	0.856697	1.07755	0.272298	ENSBTAG00000007933(C1H3orf58)	35011	FALSE	TRUE	ENSBTAG00000007933(C1H3orf58)
RFI	rs110558568	2	2	121113458	intergenic_region	G	A	0.0763833	0.0915302	0.023328	8.72288e-05	0.856697	1.0211	0.258033	ENSBTAG00000045513	11724	TRUE	TRUE	ENSBTAG00000045513 ENSBTAG00000004603(PHC2)
RFI	rs110767161	0	2	121113816	intergenic_region	T	A	0.0763833	0.0915302	0.023328	8.72288e-05	0.856697	1.0211	0.258033	ENSBTAG00000045513	12082	FALSE	TRUE	ENSBTAG00000045513 ENSBTAG00000004603(PHC2)
RFI	rs133606095	40	28	24645632	intron_variant	T	C	0.112213	0.076615	0.0195289	8.7399e-05	0.856697	1.01025	0.255291	ENSBTAG00000014029(HERC4)	Within	TRUE	TRUE	ENSBTAG00000014023(SIRT1) ENSBTAG00000014029(HERC4)
RFI	rs211246985	0	26	19295971	intergenic_region	A	G	0.425034	-0.0503913	0.0128451	8.74559e-05	0.856697	1.07208	0.270915	ENSBTAG00000014313(PYROXD2)	38040	FALSE	FALSE	ENSBTAG00000014313(PYROXD2) ENSBTAG00000014314(HPS1) ENSBTAG00000037690(bta-mir-1287)
RFI	rs382473852	0	7	96814154	intergenic_region	A	C	0.306748	0.0539102	0.0137436	8.7614e-05	0.856697	1.06774	0.269818	ENSBTAG00000006110	119979	FALSE	FALSE
RFI	rs380416972	0	29	42387291	intergenic_region	T	C	0.0448718	0.113785	0.0290094	8.76953e-05	0.856697	0.958637	0.242249	ENSBTAG00000007108(LGALS12)	10392	FALSE	TRUE	ENSBTAG00000039463 ENSBTAG00000007108(LGALS12) ENSBTAG00000039511 ENSBTAG00000037645
RFI	rs210832341	0	5	109595615	intron_variant	T	C	0.185897	0.0635852	0.0162144	8.79864e-05	0.856697	1.05709	0.267129	ENSBTAG00000013956(BCL2L13)	Within	FALSE	FALSE	ENSBTAG00000009704(CECR2) ENSBTAG00000014238(ATP6V1E1) ENSBTAG00000013956(BCL2L13) ENSBTAG00000013988(BID) ENSBTAG00000048271(MICAL3)
RFI	rs136470898	0	16	13560242	intergenic_region	C	T	0.297773	0.0547717	0.0139673	8.80289e-05	0.856697	1.08374	0.273862	ENSBTAG00000037494(RGS21)	24095	FALSE	FALSE	ENSBTAG00000037494(RGS21)
RFI	rs466787030	17	14	38664040	intergenic_region	T	C	0.0238866	-0.162162	0.0413551	8.81081e-05	0.856697	1.05926	0.267676	ENSBTAG00000037470	48879	TRUE	TRUE	ENSBTAG00000037470
RFI	rs381358334	0	6	44787944	intergenic_region	G	T	0.219231	-0.0615925	0.0157081	8.81581e-05	0.856697	1.12184	0.283489	ENSBTAG00000017024(PPARGC1A)	66169	FALSE	FALSE	ENSBTAG00000017024(PPARGC1A)
RFI	rs385782917	0	20	32842540	intron_variant	G	A	0.0641026	0.101373	0.0258559	8.82967e-05	0.856697	1.06512	0.269157	ENSBTAG00000033186(OXCT1)	Within	FALSE	TRUE	ENSBTAG00000033186(OXCT1)
RFI	rs522800365	0	6	16235287	intergenic_region	I	D	0.0290148	0.133646	0.0340924	8.85074e-05	0.856697	0.869347	0.219685	ENSBTAG00000044354(U6)	43103	TRUE	TRUE	ENSBTAG00000044354(U6)
RFI	rs481078284	6	28	10794120	intergenic_region	A	G	0.0929825	0.0820093	0.0209216	8.8605e-05	0.856697	0.979923	0.247628	ENSBTAG00000044300(5S_rRNA)	32087	TRUE	TRUE	ENSBTAG00000044300(5S_rRNA)
RFI	rs382707742	0	7	96815493	intergenic_region	C	G	0.306545	0.0538936	0.0137498	8.87032e-05	0.856697	1.06668	0.269552	ENSBTAG00000006110	121318	FALSE	FALSE
RFI	rs110655012	26	9	101194988	intergenic_region	T	C	0.0292848	0.14376	0.0366808	8.88379e-05	0.856697	1.01498	0.256488	ENSBTAG00000016421	247950	TRUE	TRUE
RFI	rs446489002	0	2	56404668	intergenic_region	C	A	0.0612686	-0.10517	0.0268473	8.9536e-05	0.856697	1.09904	0.277728	ENSBTAG00000024632	307052	FALSE	TRUE
RFI	rs133851364	0	12	82635070	intergenic_region	A	G	0.223819	-0.0590464	0.015074	8.9616e-05	0.856697	1.0464	0.264425	ENSBTAG00000020389(TPP2)	209225	FALSE	TRUE
RFI	rs385169760	0	6	19864385	intergenic_region	T	G	0.104588	0.078098	0.0199379	8.96365e-05	0.856697	0.98681	0.249368	ENSBTAG00000047891(GIMD1)	226981	FALSE	TRUE
RFI	rs379946194	0	2	56552377	intergenic_region	T	C	0.0576923	-0.108754	0.0277644	8.96414e-05	0.856697	1.11084	0.28071	ENSBTAG00000024632	159343	FALSE	TRUE
RFI	rs211167276	0	2	56559777	intergenic_region	G	A	0.0576923	-0.108754	0.0277644	8.96414e-05	0.856697	1.11084	0.28071	ENSBTAG00000024632	151943	FALSE	TRUE
RFI	rs379176391	0	24	46356014	intergenic_region	C	A	0.0977733	-0.0823645	0.0210289	8.97575e-05	0.856697	1.03387	0.26126	ENSBTAG00000042092(U6)	14300	FALSE	TRUE	ENSBTAG00000002624(PSTPIP2) ENSBTAG00000002507(ATP5A1) ENSBTAG00000002512(HAUS1) ENSBTAG00000032964 ENSBTAG00000042092(U6)
RFI	rs209633907	0	26	19296074	intergenic_region	T	C	0.424899	-0.0502995	0.0128428	8.983e-05	0.856697	1.06809	0.269907	ENSBTAG00000014313(PYROXD2)	37937	FALSE	FALSE	ENSBTAG00000014313(PYROXD2) ENSBTAG00000014314(HPS1) ENSBTAG00000037690(bta-mir-1287)
RFI	rs384573790	0	16	78859043	intergenic_region	T	C	0.116194	-0.0803898	0.0205263	8.98694e-05	0.856697	1.14655	0.289734	ENSBTAG00000013499(LHX9)	56236	FALSE	TRUE	ENSBTAG00000013499(LHX9)
RFI	rs109318743	40	12	88555991	intergenic_region	A	G	0.0139001	-0.196386	0.0501472	8.99625e-05	0.856697	0.91329	0.23079	ENSBTAG00000012019(IRS2)	108534	TRUE	TRUE
RFI	Chr12:3282850	0	12	3282850	intergenic_region	T	A	0.019973	-0.15414	0.0393674	9.02516e-05	0.856697	0.803454	0.203034	ENSBTAG00000012443(DIAPH3)	587488	TRUE	TRUE
RFI	rs381257726	0	12	19130978	intron_variant	A	C	0.0489204	-0.110156	0.0281367	9.0394e-05	0.856697	0.975376	0.246479	ENSBTAG00000007329(SETDB2)	Within	FALSE	TRUE	ENSBTAG00000034222(CAB39L) ENSBTAG00000007329(SETDB2) ENSBTAG00000013159(PHF11) ENSBTAG00000034269(RCBTB1) ENSBTAG00000029179(5S_rRNA)
RFI	rs135986024	0	12	82639282	intergenic_region	G	C	0.223752	-0.059046	0.0150823	9.04351e-05	0.856697	1.04616	0.264366	ENSBTAG00000020389(TPP2)	205013	FALSE	TRUE
RFI	Chr27:20606800	7	27	20606800	intron_variant	D	I	0.0882591	-0.0865179	0.0220998	9.04531e-05	0.856697	1.04062	0.262966	ENSBTAG00000009191(TUSC3)	Within	TRUE	TRUE	ENSBTAG00000009191(TUSC3) ENSBTAG00000045830
RFI	rs210528198	0	1	125924214	intergenic_region	T	C	0.372132	-0.0515366	0.0131648	9.0502e-05	0.856697	1.07213	0.270928	ENSBTAG00000007933(C1H3orf58)	39247	FALSE	TRUE	ENSBTAG00000007933(C1H3orf58)
RFI	rs211355402	0	7	96815041	intergenic_region	G	A	0.3083	0.0537774	0.0137383	9.06184e-05	0.856697	1.06547	0.269245	ENSBTAG00000006110	120866	FALSE	FALSE
RFI	rs110175493	20	16	14413863	intergenic_region	A	G	0.382861	0.051381	0.0131269	9.07153e-05	0.856697	1.07765	0.272324	ENSBTAG00000044324(SNORA70)	77086	TRUE	TRUE
RFI	rs109463127	0	16	14414070	intergenic_region	C	G	0.382861	0.051381	0.0131269	9.07153e-05	0.856697	1.07765	0.272324	ENSBTAG00000044324(SNORA70)	77293	FALSE	TRUE
RFI	rs109954035	0	16	14414230	intergenic_region	T	A	0.382861	0.051381	0.0131269	9.07153e-05	0.856697	1.07765	0.272324	ENSBTAG00000044324(SNORA70)	77453	FALSE	TRUE
RFI	rs109806822	0	27	35523152	intron_variant	G	A	0.19865	-0.0620465	0.015852	9.07415e-05	0.856697	1.05875	0.267548	ENSBTAG00000017420(ZMAT4)	Within	TRUE	TRUE	ENSBTAG00000017420(ZMAT4)
RFI	rs108947932	0	7	38296919	intergenic_region	G	T	0.1583	-0.0668355	0.0170767	9.08356e-05	0.856697	1.02826	0.259842	ENSBTAG00000043273(U6atac)	22576	FALSE	TRUE	ENSBTAG00000043273(U6atac)
RFI	rs110825601	0	15	61158731	intergenic_region	G	A	0.136437	0.0721065	0.0184248	9.09451e-05	0.856697	1.05834	0.267443	ENSBTAG00000045944(5S_rRNA)	261299	FALSE	TRUE
RFI	rs482365703	0	20	32839635	intron_variant	T	G	0.0638327	0.101434	0.0259196	9.10003e-05	0.856697	1.06222	0.268423	ENSBTAG00000033186(OXCT1)	Within	FALSE	TRUE	ENSBTAG00000033186(OXCT1)
RFI	rs137084362	0	12	82628075	intergenic_region	G	A	0.223684	-0.0590411	0.0150889	9.12e-05	0.856697	1.04576	0.264264	ENSBTAG00000020389(TPP2)	216220	FALSE	TRUE
RFI	rs136293063	0	5	64763176	upstream_gene_variant	T	G	0.273617	0.0558455	0.0142726	9.12421e-05	0.856697	1.07086	0.270609	ENSBTAG00000013596(NR1H4)	443	FALSE	FALSE	ENSBTAG00000013596(NR1H4)
RFI	rs132868951	0	6	44780434	intergenic_region	C	A	0.219096	-0.0614975	0.0157193	9.14451e-05	0.856697	1.11788	0.28249	ENSBTAG00000017024(PPARGC1A)	73679	FALSE	FALSE
RFI	rs135342163	0	6	44780867	intergenic_region	G	A	0.219096	-0.0614975	0.0157193	9.14451e-05	0.856697	1.11788	0.28249	ENSBTAG00000017024(PPARGC1A)	73246	FALSE	FALSE
RFI	rs385482400	0	12	19122963	intron_variant	A	G	0.05	-0.108648	0.0277742	9.15965e-05	0.856697	0.968693	0.24479	ENSBTAG00000007329(SETDB2)	Within	FALSE	TRUE	ENSBTAG00000034222(CAB39L) ENSBTAG00000007329(SETDB2) ENSBTAG00000013159(PHF11) ENSBTAG00000029179(5S_rRNA)
RFI	rs132730556	0	4	84077119	intergenic_region	T	C	0.115182	-0.075912	0.019407	9.16979e-05	0.856697	1.01463	0.256399	ENSBTAG00000006152	551003	FALSE	TRUE
RFI	rs208337134	0	7	96817541	intergenic_region	A	G	0.311673	0.0535833	0.0136996	9.1796e-05	0.856697	1.06415	0.268911	ENSBTAG00000006110	123366	FALSE	FALSE
RFI	rs133663648	0	3	6839638	intron_variant	G	A	0.0811066	-0.086549	0.0221307	9.19878e-05	0.856697	0.964483	0.243726	ENSBTAG00000004885(DDR2)	Within	FALSE	TRUE	ENSBTAG00000004885(DDR2) ENSBTAG00000010206(UAP1)
RFI	rs109002555	0	3	6841848	intron_variant	C	T	0.0811066	-0.086549	0.0221307	9.19878e-05	0.856697	0.964483	0.243726	ENSBTAG00000004885(DDR2)	Within	FALSE	TRUE	ENSBTAG00000004885(DDR2) ENSBTAG00000010206(UAP1)
RFI	rs440674486	0	28	1848166	intergenic_region	A	G	0.119568	0.0818219	0.0209222	9.20062e-05	0.856697	1.21758	0.307685	ENSBTAG00000045518(5S_rRNA)	46482	FALSE	TRUE	ENSBTAG00000045518(5S_rRNA)
RFI	Chr8:13877430	0	8	13877430	intergenic_region	A	G	0.0823212	0.0852099	0.0217889	9.20256e-05	0.856697	0.947614	0.239463	ENSBTAG00000046043	824817	FALSE	TRUE
RFI	rs133102251	0	1	125933490	intergenic_region	C	A	0.372672	-0.0514927	0.0131684	9.21735e-05	0.856697	1.07093	0.270626	ENSBTAG00000007933(C1H3orf58)	48523	FALSE	TRUE	ENSBTAG00000007933(C1H3orf58)
RFI	rs210185216	0	1	125933535	intergenic_region	G	A	0.372672	-0.0514927	0.0131684	9.21735e-05	0.856697	1.07093	0.270626	ENSBTAG00000007933(C1H3orf58)	48568	FALSE	TRUE	ENSBTAG00000007933(C1H3orf58)
RFI	rs380842436	0	9	38639538	upstream_gene_variant	A	G	0.104251	0.08218	0.0210167	9.22122e-05	0.856697	1.08955	0.275331	ENSBTAG00000008817(LAMA4)	4772	FALSE	TRUE	ENSBTAG00000008817(LAMA4)
RFI	rs208247123	0	6	43625613	intergenic_region	T	C	0.0831309	-0.0918555	0.0234939	9.23905e-05	0.856697	1.11104	0.280761	ENSBTAG00000020363(GBA3)	49987	FALSE	TRUE	ENSBTAG00000020363(GBA3)
RFI	Chr6:43626877	0	6	43626877	intergenic_region	I	D	0.0831309	-0.0918555	0.0234939	9.23905e-05	0.856697	1.11104	0.280761	ENSBTAG00000020363(GBA3)	48723	FALSE	TRUE	ENSBTAG00000020363(GBA3)
RFI	Chr6:43627203	0	6	43627203	intergenic_region	D	I	0.0831309	-0.0918555	0.0234939	9.23905e-05	0.856697	1.11104	0.280761	ENSBTAG00000020363(GBA3)	48397	FALSE	TRUE	ENSBTAG00000020363(GBA3)
RFI	rs380132751	0	6	43638028	intergenic_region	T	C	0.0831309	-0.0918555	0.0234939	9.23905e-05	0.856697	1.11104	0.280761	ENSBTAG00000020363(GBA3)	37572	FALSE	TRUE	ENSBTAG00000020363(GBA3)
RFI	rs211142176	0	1	125921308	intergenic_region	A	T	0.374764	-0.0512819	0.0131177	9.25393e-05	0.856697	1.06458	0.269021	ENSBTAG00000007933(C1H3orf58)	36341	FALSE	TRUE	ENSBTAG00000007933(C1H3orf58)
RFI	rs382597934	66	8	49502213	intron_variant	A	G	0.0615385	-0.102974	0.0263442	9.27641e-05	0.856697	1.05796	0.267347	ENSBTAG00000047442	Within	TRUE	TRUE	ENSBTAG00000047442
RFI	rs109318267	0	12	82627772	intergenic_region	C	G	0.223617	-0.0589677	0.0150872	9.28901e-05	0.856697	1.04294	0.263552	ENSBTAG00000020389(TPP2)	216523	FALSE	TRUE
RFI	rs460580570	56	2	22021815	intron_variant	G	A	0.125371	-0.0760211	0.0194515	9.29681e-05	0.856697	1.09481	0.27666	ENSBTAG00000008028(CHN1)	Within	TRUE	FALSE	ENSBTAG00000008028(CHN1)
RFI	rs109502255	0	5	109590809	intron_variant	G	A	0.190351	0.0627535	0.0160577	9.30612e-05	0.856697	1.04852	0.264962	ENSBTAG00000013956(BCL2L13)	Within	FALSE	FALSE	ENSBTAG00000009704(CECR2) ENSBTAG00000014238(ATP6V1E1) ENSBTAG00000013956(BCL2L13) ENSBTAG00000013988(BID)
RFI	rs42905770	30	29	18620767	intergenic_region	C	T	0.310189	-0.05465	0.0139861	9.32708e-05	0.856697	1.10404	0.278993	ENSBTAG00000010191(PAK1)	63561	TRUE	FALSE	ENSBTAG00000010191(PAK1)
RFI	Chr4:71689754	247	4	71689754	intron_variant	C	G	0.0695682	-0.0954837	0.0244468	9.39227e-05	0.856697	1.01954	0.257638	ENSBTAG00000015303(MPP6)	Within	TRUE	TRUE	ENSBTAG00000015303(MPP6)
RFI	rs109098788	0	14	21008875	intergenic_region	T	C	0.440216	-0.050188	0.0128513	9.41137e-05	0.856697	1.07235	0.270983	ENSBTAG00000044106(SPIDR)	21410	FALSE	TRUE	ENSBTAG00000044106(SPIDR) ENSBTAG00000017016(H3F3C) ENSBTAG00000017019(PRKDC)
RFI	rs29015675	0	26	19296977	intergenic_region	T	A	0.424966	-0.0501538	0.0128438	9.42698e-05	0.856697	1.06195	0.268356	ENSBTAG00000014313(PYROXD2)	37034	FALSE	FALSE	ENSBTAG00000014313(PYROXD2) ENSBTAG00000014314(HPS1) ENSBTAG00000037690(bta-mir-1287)
RFI	rs208329205	0	7	38350346	intergenic_region	T	C	0.341498	-0.0533768	0.0136705	9.44129e-05	0.856697	1.10688	0.279709	ENSBTAG00000043273(U6atac)	30728	FALSE	TRUE	ENSBTAG00000043273(U6atac)
RFI	Chr7:1379406	12	7	1379406	intergenic_region	I	D	0.0289474	0.134154	0.0343625	9.45818e-05	0.856697	0.873994	0.220859	ENSBTAG00000009738(MGAT4B)	32060	TRUE	TRUE	ENSBTAG00000015611(TBC1D9B) ENSBTAG00000015602(MRNIP) ENSBTAG00000015591(SQSTM1) ENSBTAG00000009738(MGAT4B) ENSBTAG00000009737(LTC4S) ENSBTAG00000047633
RFI	Chr6:44790228	0	6	44790228	intergenic_region	I	D	0.223347	-0.0605828	0.0155233	9.51221e-05	0.856697	1.0999	0.277947	ENSBTAG00000017024(PPARGC1A)	63885	FALSE	FALSE	ENSBTAG00000017024(PPARGC1A)
RFI	rs41582262	18	16	75624384	intron_variant	A	G	0.343792	0.0515809	0.0132181	9.52868e-05	0.856697	1.03696	0.262042	ENSBTAG00000016541(CAMK1G)	Within	TRUE	TRUE	ENSBTAG00000016542(LAMB3) ENSBTAG00000016541(CAMK1G)
RFI	rs136480250	0	1	113489337	intron_variant	T	C	0.0843455	-0.0865267	0.0221735	9.5301e-05	0.856697	0.998948	0.252435	ENSBTAG00000002075(MME)	Within	TRUE	TRUE	ENSBTAG00000002075(MME)
RFI	rs209526498	0	5	109599141	intron_variant	A	G	0.185762	0.0632853	0.0162191	9.54388e-05	0.856697	1.04656	0.264466	ENSBTAG00000013956(BCL2L13)	Within	FALSE	FALSE	ENSBTAG00000009704(CECR2) ENSBTAG00000014238(ATP6V1E1) ENSBTAG00000013956(BCL2L13) ENSBTAG00000013988(BID) ENSBTAG00000048271(MICAL3)
RFI	rs132651692	0	2	56583086	intergenic_region	D	I	0.0574224	-0.108405	0.0277862	9.56459e-05	0.856697	1.09887	0.277686	ENSBTAG00000024632	128634	FALSE	TRUE
RFI	rs385646293	0	12	19125540	intron_variant	A	T	0.0491903	-0.109377	0.0280463	9.62373e-05	0.856697	0.966661	0.244276	ENSBTAG00000007329(SETDB2)	Within	FALSE	TRUE	ENSBTAG00000034222(CAB39L) ENSBTAG00000007329(SETDB2) ENSBTAG00000013159(PHF11) ENSBTAG00000034269(RCBTB1) ENSBTAG00000029179(5S_rRNA)
RFI	rs379543446	0	12	19126710	intron_variant	T	C	0.0491903	-0.109377	0.0280463	9.62373e-05	0.856697	0.966661	0.244276	ENSBTAG00000007329(SETDB2)	Within	FALSE	TRUE	ENSBTAG00000034222(CAB39L) ENSBTAG00000007329(SETDB2) ENSBTAG00000013159(PHF11) ENSBTAG00000034269(RCBTB1) ENSBTAG00000029179(5S_rRNA)
RFI	rs381883851	0	12	19126747	intron_variant	T	C	0.0491903	-0.109377	0.0280463	9.62373e-05	0.856697	0.966661	0.244276	ENSBTAG00000007329(SETDB2)	Within	FALSE	TRUE	ENSBTAG00000034222(CAB39L) ENSBTAG00000007329(SETDB2) ENSBTAG00000013159(PHF11) ENSBTAG00000034269(RCBTB1) ENSBTAG00000029179(5S_rRNA)
RFI	rs110218591	58	3	16388944	intron_variant	A	G	0.041498	-0.119994	0.0307696	9.62836e-05	0.856697	0.989437	0.250032	ENSBTAG00000033217(TPM3)	Within	TRUE	TRUE	ENSBTAG00000004271(UBAP2L) ENSBTAG00000020026(C3H1orf43) ENSBTAG00000033220(C3H1orf189) ENSBTAG00000033217(TPM3) ENSBTAG00000004987(NUP210L) ENSBTAG00000037275(bta-mir-190b) ENSBTAG00000043590(SNORA58) ENSBTAG00000042718(SNORA58)
RFI	rs207850401	0	7	96813184	intergenic_region	C	T	0.30668	0.0535915	0.0137439	9.64691e-05	0.856697	1.05502	0.266604	ENSBTAG00000006110	119009	FALSE	FALSE
RFI	rs210655340	0	7	96812851	intergenic_region	A	G	0.306748	0.0535926	0.0137444	9.65006e-05	0.856697	1.05519	0.266648	ENSBTAG00000006110	118676	FALSE	FALSE
RFI	rs210034109	0	7	96812891	intergenic_region	C	A	0.306748	0.0535926	0.0137444	9.65006e-05	0.856697	1.05519	0.266648	ENSBTAG00000006110	118716	FALSE	FALSE
RFI	rs41983256	42	6	43491219	intron_variant	A	C	0.134345	-0.0722926	0.0185493	9.72579e-05	0.856697	1.05003	0.265345	ENSBTAG00000004653(ADGRA3)	Within	TRUE	TRUE	ENSBTAG00000004653(ADGRA3)
RFI	rs136555614	0	8	109698929	intergenic_region	C	A	0.253981	-0.0576435	0.0147918	9.73909e-05	0.856697	1.08768	0.274858	ENSBTAG00000040129(5S_rRNA)	11691	FALSE	FALSE	ENSBTAG00000040129(5S_rRNA)
RFI	rs209915358	0	1	125898983	intergenic_region	A	G	0.374022	-0.0512573	0.0131563	9.77823e-05	0.856697	1.06271	0.268549	ENSBTAG00000007933(C1H3orf58)	14016	FALSE	TRUE	ENSBTAG00000007933(C1H3orf58)
RFI	rs210356131	0	1	125899021	intergenic_region	T	G	0.374022	-0.0512573	0.0131563	9.77823e-05	0.856697	1.06271	0.268549	ENSBTAG00000007933(C1H3orf58)	14054	FALSE	TRUE	ENSBTAG00000007933(C1H3orf58)
RFI	rs207644121	0	1	125899085	intergenic_region	G	C	0.374022	-0.0512573	0.0131563	9.77823e-05	0.856697	1.06271	0.268549	ENSBTAG00000007933(C1H3orf58)	14118	FALSE	TRUE	ENSBTAG00000007933(C1H3orf58)
RFI	rs211437430	0	5	109607174	intron_variant	C	G	0.185425	0.0631646	0.0162159	9.8104e-05	0.856697	1.04111	0.263089	ENSBTAG00000013956(BCL2L13)	Within	FALSE	FALSE	ENSBTAG00000009704(CECR2) ENSBTAG00000014238(ATP6V1E1) ENSBTAG00000013956(BCL2L13) ENSBTAG00000013988(BID) ENSBTAG00000048271(MICAL3)
RFI	rs384300781	0	21	30194854	intergenic_region	A	G	0.0313765	-0.13434	0.0344935	9.83402e-05	0.856697	0.947587	0.239456	ENSBTAG00000042966(U6)	70105	TRUE	TRUE
RFI	rs380625244	1	1	140805674	intron_variant	C	T	0.0265857	-0.141406	0.0363102	9.84478e-05	0.856697	0.893985	0.225911	ENSBTAG00000013602(BRWD1)	Within	TRUE	TRUE	ENSBTAG00000013600(PSMG1) ENSBTAG00000013602(BRWD1)
RFI	rs134448936	55	14	46457178	intergenic_region	G	A	0.214035	0.061081	0.015686	9.86143e-05	0.856697	1.0843	0.274004	ENSBTAG00000014026(PAG1)	103016	TRUE	TRUE
RFI	rs110026954	0	12	82632334	intergenic_region	A	G	0.223617	-0.0587434	0.0150898	9.90451e-05	0.856697	1.03502	0.26155	ENSBTAG00000020389(TPP2)	211961	FALSE	TRUE
RFI	rs109108534	0	12	82632515	intergenic_region	T	G	0.223617	-0.0587434	0.0150898	9.90451e-05	0.856697	1.03502	0.26155	ENSBTAG00000020389(TPP2)	211780	FALSE	TRUE
RFI	rs379103805	0	7	96815578	intergenic_region	G	T	0.208367	0.060776	0.0156147	9.93251e-05	0.856697	1.05261	0.265995	ENSBTAG00000006110	121403	FALSE	FALSE
RFI	rs109138132	0	16	75781445	intergenic_region	C	G	0.347436	0.051012	0.0131062	9.93372e-05	0.856697	1.01928	0.257572	ENSBTAG00000029854(bta-mir-205)	18521	FALSE	FALSE	ENSBTAG00000044497(5S_rRNA) ENSBTAG00000029854(bta-mir-205)
RFI	rs442576005	0	2	56580304	intergenic_region	D	I	0.0573549	-0.108185	0.0278003	9.96258e-05	0.856697	1.09321	0.276254	ENSBTAG00000024632	131416	FALSE	TRUE
RFI	rs135498992	0	8	109672618	intergenic_region	C	A	0.249393	-0.0580941	0.014931	9.99029e-05	0.856697	1.09147	0.275815	ENSBTAG00000040129(5S_rRNA)	38002	FALSE	FALSE	ENSBTAG00000040129(5S_rRNA)
RFI	rs383831562	0	12	57427706	intergenic_region	G	A	0.0352227	-0.125761	0.0323248	0.000100014	0.856697	0.928519	0.234638	ENSBTAG00000039497(bta-mir-1256)	106827	FALSE	TRUE
RFI	rs207554055	0	5	109592919	intron_variant	C	T	0.190216	0.0624941	0.0160649	0.000100205	0.856697	1.03931	0.262634	ENSBTAG00000013956(BCL2L13)	Within	FALSE	FALSE	ENSBTAG00000009704(CECR2) ENSBTAG00000014238(ATP6V1E1) ENSBTAG00000013956(BCL2L13) ENSBTAG00000013988(BID)
RFI	rs443529684	0	28	1853215	intergenic_region	T	C	0.119501	0.0814404	0.0209366	0.000100301	0.856697	1.20567	0.304675	ENSBTAG00000045518(5S_rRNA)	41433	FALSE	TRUE	ENSBTAG00000045518(5S_rRNA)
RFI	rs377937377	0	9	38640050	upstream_gene_variant	T	C	0.104184	0.0818589	0.0210449	0.000100356	0.856697	1.08044	0.273029	ENSBTAG00000008817(LAMA4)	4260	FALSE	TRUE	ENSBTAG00000008817(LAMA4)
RFI	rs210917579	0	9	38640116	upstream_gene_variant	A	G	0.104184	0.0818589	0.0210449	0.000100356	0.856697	1.08044	0.273029	ENSBTAG00000008817(LAMA4)	4194	FALSE	TRUE	ENSBTAG00000008817(LAMA4)
RFI	rs384532817	0	20	32848578	3_prime_UTR_variant	G	A	0.0654521	0.0994749	0.0255755	0.00010047	0.856697	1.04569	0.264246	ENSBTAG00000033186(OXCT1)	Within	FALSE	TRUE	ENSBTAG00000033186(OXCT1)
RFI	Chr6:49662252	0	6	49662252	intergenic_region	T	C	0.140756	0.070423	0.0181072	0.000100559	0.856697	1.03624	0.26186	ENSBTAG00000029625(5S_rRNA)	551636	FALSE	TRUE
RFI	rs207781833	0	17	19500087	intergenic_region	C	T	0.0725371	-0.0920951	0.0236804	0.000100623	0.856697	0.985777	0.249107	ENSBTAG00000034089	61371	FALSE	TRUE	ENSBTAG00000034089
RFI	rs109655589	0	12	82628086	intergenic_region	T	G	0.224089	-0.0586077	0.0150705	0.000100702	0.856697	1.03179	0.260734	ENSBTAG00000020389(TPP2)	216209	FALSE	TRUE
RFI	rs378562142	0	19	42680581	downstream_gene_variant	T	C	0.157287	0.06522	0.0167724	0.000100854	0.856697	0.974054	0.246145	ENSBTAG00000011459(KLHL10)	1537	FALSE	FALSE	ENSBTAG00000017685(JUP) ENSBTAG00000025752(P3H4) ENSBTAG00000011454(FKBP10) ENSBTAG00000011456(NT5C3B) ENSBTAG00000011459(KLHL10) ENSBTAG00000011460 ENSBTAG00000016740(ACLY) ENSBTAG00000013698(TTC25)
RFI	rs209411120	18	3	105807262	intron_variant	T	G	0.27915	0.0539439	0.0138743	0.000101056	0.856697	1.01162	0.255637	ENSBTAG00000001626(CTPS1)	Within	TRUE	TRUE	ENSBTAG00000001629(SCMH1) ENSBTAG00000001628(SLFNL1) ENSBTAG00000001626(CTPS1) ENSBTAG00000030672
RFI	rs208686595	0	12	82631858	intergenic_region	G	A	0.223752	-0.0586616	0.0150919	0.000101508	0.856697	1.03258	0.260935	ENSBTAG00000020389(TPP2)	212437	FALSE	TRUE
RFI	rs459370813	7	13	28879525	intron_variant	T	C	0.0523617	0.111267	0.0286267	0.000101556	0.856697	1.0613	0.268192	ENSBTAG00000008279(FRMD4A)	Within	TRUE	TRUE	ENSBTAG00000008279(FRMD4A)
RFI	rs109601984	0	12	82626610	intergenic_region	T	G	0.223617	-0.0586426	0.0150882	0.00010163	0.856697	1.03147	0.260654	ENSBTAG00000020389(TPP2)	217685	FALSE	TRUE
RFI	Chr4:3653183	0	4	3653183	intergenic_region	T	A	0.0195682	-0.169894	0.043725	0.00010211	0.856697	0.956695	0.241758	ENSBTAG00000044810(SNORA31)	132191	TRUE	TRUE
RFI	rs471727248	0	4	3435586	intergenic_region	A	C	0.0313765	-0.136548	0.035145	0.000102218	0.856697	0.978992	0.247393	ENSBTAG00000044810(SNORA31)	85274	FALSE	TRUE
RFI	rs386106858	0	28	36808316	intergenic_region	T	G	0.0771255	-0.0942057	0.0242473	0.000102246	0.856697	1.0913	0.275773	ENSBTAG00000045046(U2)	323310	FALSE	TRUE
RFI	rs210933502	0	5	109596739	intron_variant	T	C	0.18583	0.0630006	0.0162168	0.00010237	0.856697	1.03745	0.262166	ENSBTAG00000013956(BCL2L13)	Within	FALSE	FALSE	ENSBTAG00000009704(CECR2) ENSBTAG00000014238(ATP6V1E1) ENSBTAG00000013956(BCL2L13) ENSBTAG00000013988(BID) ENSBTAG00000048271(MICAL3)
RFI	rs109618942	0	12	82626763	intergenic_region	C	A	0.225439	-0.0584557	0.0150479	0.000102484	0.856697	1.03083	0.260492	ENSBTAG00000020389(TPP2)	217532	FALSE	TRUE
RFI	Chr26:19297164	0	26	19297164	intergenic_region	A	G	0.442848	-0.049645	0.0127817	0.000102725	0.856697	1.05058	0.265482	ENSBTAG00000014313(PYROXD2)	36847	FALSE	FALSE	ENSBTAG00000014313(PYROXD2) ENSBTAG00000014314(HPS1) ENSBTAG00000037690(bta-mir-1287)
RFI	rs108969525	0	6	36673521	intergenic_region	C	T	0.349393	0.0532306	0.0137056	0.000102813	0.856697	1.11277	0.281198	ENSBTAG00000024957(SNCA)	241095	FALSE	TRUE
RFI	rs109596931	47	8	22320001	intergenic_region	A	G	0.319096	-0.054658	0.0140734	0.000102849	0.856697	1.12141	0.283381	ENSBTAG00000025929	65315	TRUE	FALSE	ENSBTAG00000025929
RFI	rs473539835	0	2	21853954	intergenic_region	G	C	0.117476	-0.0788045	0.0202913	0.000102896	0.856697	1.11231	0.281083	ENSBTAG00000002295(ATF2)	23725	FALSE	TRUE	ENSBTAG00000002295(ATF2) ENSBTAG00000008028(CHN1)
RFI	rs210238792	0	7	96817389	intergenic_region	A	G	0.307557	0.0532865	0.0137219	0.000103044	0.856697	1.0447	0.263998	ENSBTAG00000006110	123214	FALSE	FALSE
RFI	rs110163754	0	8	22315149	intergenic_region	G	A	0.319366	-0.0546264	0.0140701	0.000103412	0.856697	1.12062	0.283181	ENSBTAG00000025929	60463	FALSE	FALSE	ENSBTAG00000025929
RFI	rs43281562	0	1	144230592	intron_variant	T	C	0.150135	0.0692045	0.0178259	0.000103498	0.856697	1.05572	0.266782	ENSBTAG00000021280(TMPRSS3)	Within	FALSE	FALSE	ENSBTAG00000030814(TFF2) ENSBTAG00000048276(TFF1) ENSBTAG00000021280(TMPRSS3) ENSBTAG00000023398(UBASH3A)
RFI	rs136621146	0	28	24665365	intron_variant	T	A	0.109784	0.0763023	0.0196546	0.00010353	0.856697	0.983012	0.248408	ENSBTAG00000014029(HERC4)	Within	FALSE	TRUE	ENSBTAG00000014029(HERC4)
RFI	rs382218905	10	1	84369703	intron_variant	A	G	0.02139	0.1589	0.040931	0.00010354	0.856697	0.913098	0.230741	ENSBTAG00000010397(B3GNT5)	3465	TRUE	TRUE	ENSBTAG00000010394(MCF2L2) ENSBTAG00000010397(B3GNT5) ENSBTAG00000032217
RFI	rs380245837	0	1	84371709	intron_variant	A	C	0.02139	0.1589	0.040931	0.00010354	0.856697	0.913098	0.230741	ENSBTAG00000010397(B3GNT5)	5471	FALSE	TRUE	ENSBTAG00000010394(MCF2L2) ENSBTAG00000010397(B3GNT5) ENSBTAG00000032217
RFI	rs383223553	0	1	84377746	intron_variant	A	G	0.02139	0.1589	0.040931	0.00010354	0.856697	0.913098	0.230741	ENSBTAG00000010397(B3GNT5)	11508	FALSE	TRUE	ENSBTAG00000010394(MCF2L2) ENSBTAG00000010397(B3GNT5) ENSBTAG00000032217
RFI	rs385016474	0	1	84411564	intron_variant	G	A	0.02139	0.1589	0.040931	0.00010354	0.856697	0.913098	0.230741	ENSBTAG00000010397(B3GNT5)	17094	FALSE	TRUE	ENSBTAG00000010394(MCF2L2) ENSBTAG00000010397(B3GNT5)
RFI	rs135367357	0	4	84070190	intergenic_region	A	G	0.115655	-0.0749161	0.0192986	0.000103625	0.856697	0.991712	0.250607	ENSBTAG00000012649(LSM8)	545465	FALSE	TRUE
RFI	rs379777550	0	6	36679510	intergenic_region	A	G	0.349325	0.053082	0.0136742	0.000103641	0.856697	1.10646	0.279605	ENSBTAG00000024957(SNCA)	247084	FALSE	TRUE
RFI	rs41629084	0	13	39805721	upstream_gene_variant	G	A	0.205466	-0.060829	0.0156751	0.00010419	0.856697	1.04357	0.263712	ENSBTAG00000020382(RIN2)	2402	FALSE	FALSE	ENSBTAG00000020382(RIN2) ENSBTAG00000045220(bta-mir-2305)
RFI	rs380784572	0	20	32848666	3_prime_UTR_variant	G	A	0.0652497	0.0995132	0.0256488	0.000104527	0.856697	1.04348	0.263689	ENSBTAG00000033186(OXCT1)	Within	FALSE	TRUE	ENSBTAG00000033186(OXCT1)
RFI	rs382739418	0	20	32848888	downstream_gene_variant	C	T	0.0652497	0.0995132	0.0256488	0.000104527	0.856697	1.04348	0.263689	ENSBTAG00000033186(OXCT1)	165	FALSE	TRUE	ENSBTAG00000033186(OXCT1)
RFI	rs378088242	0	21	56090126	intron_variant	G	A	0.0574899	0.0999565	0.0257699	0.00010497	0.856697	0.935295	0.23635	ENSBTAG00000017216(FRMD5)	Within	FALSE	FALSE	ENSBTAG00000017215(WDR76) ENSBTAG00000017216(FRMD5) ENSBTAG00000042421(SNORD113)
RFI	rs377904942	0	21	56090506	intron_variant	G	A	0.0574899	0.0999565	0.0257699	0.00010497	0.856697	0.935295	0.23635	ENSBTAG00000017216(FRMD5)	Within	FALSE	FALSE	ENSBTAG00000017215(WDR76) ENSBTAG00000017216(FRMD5) ENSBTAG00000042421(SNORD113)
RFI	rs133703353	0	7	38296269	intergenic_region	C	T	0.15668	-0.0663334	0.0171026	0.000105078	0.856697	1.00443	0.253821	ENSBTAG00000043273(U6atac)	23226	FALSE	TRUE	ENSBTAG00000043273(U6atac)
RFI	rs110420380	0	7	38296288	intergenic_region	T	G	0.15668	-0.0663334	0.0171026	0.000105078	0.856697	1.00443	0.253821	ENSBTAG00000043273(U6atac)	23207	FALSE	TRUE	ENSBTAG00000043273(U6atac)
RFI	rs134612531	0	7	38296295	intergenic_region	T	C	0.15668	-0.0663334	0.0171026	0.000105078	0.856697	1.00443	0.253821	ENSBTAG00000043273(U6atac)	23200	FALSE	TRUE	ENSBTAG00000043273(U6atac)
RFI	rs208145617	0	5	109604747	intron_variant	A	G	0.189879	0.0624456	0.0161017	0.000105237	0.856697	1.03629	0.261871	ENSBTAG00000013956(BCL2L13)	Within	FALSE	FALSE	ENSBTAG00000009704(CECR2) ENSBTAG00000014238(ATP6V1E1) ENSBTAG00000013956(BCL2L13) ENSBTAG00000013988(BID) ENSBTAG00000048271(MICAL3)
RFI	rs43460325	0	6	49657722	intergenic_region	G	T	0.137787	0.070667	0.0182243	0.000105481	0.856697	1.02496	0.259008	ENSBTAG00000029625(5S_rRNA)	556166	FALSE	TRUE
RFI	rs42141272	0	1	144323008	intron_variant	C	A	0.34892	0.0515414	0.0132921	0.000105494	0.856697	1.04261	0.263469	ENSBTAG00000021284(RSPH1)	Within	FALSE	FALSE	ENSBTAG00000023398(UBASH3A) ENSBTAG00000021284(RSPH1) ENSBTAG00000021286(SLC37A1)
RFI	rs210090577	0	7	96830261	intergenic_region	C	T	0.199325	0.0615739	0.0158814	0.000105706	0.856697	1.04535	0.26416	ENSBTAG00000006110	136086	FALSE	FALSE
RFI	rs109579976	0	12	82625429	intergenic_region	G	A	0.223684	-0.0585016	0.0150893	0.000105736	0.856697	1.02673	0.259457	ENSBTAG00000020389(TPP2)	218866	FALSE	TRUE
RFI	rs109302314	0	12	82625885	intergenic_region	C	T	0.223684	-0.0585016	0.0150893	0.000105736	0.856697	1.02673	0.259457	ENSBTAG00000020389(TPP2)	218410	FALSE	TRUE
RFI	rs109390906	0	12	82626947	intergenic_region	A	G	0.223684	-0.0585016	0.0150893	0.000105736	0.856697	1.02673	0.259457	ENSBTAG00000020389(TPP2)	217348	FALSE	TRUE
RFI	rs210570994	0	12	82628525	intergenic_region	A	G	0.223684	-0.0585016	0.0150893	0.000105736	0.856697	1.02673	0.259457	ENSBTAG00000020389(TPP2)	215770	FALSE	TRUE
RFI	rs136155034	0	2	56394212	intergenic_region	C	T	0.0617409	-0.102429	0.0264229	0.000105949	0.856697	1.05	0.265337	ENSBTAG00000024632	317508	FALSE	TRUE
RFI	rs42141271	0	1	144321400	intron_variant	A	G	0.348988	0.0515271	0.0132932	0.000106097	0.856697	1.04213	0.263346	ENSBTAG00000021284(RSPH1)	Within	FALSE	FALSE	ENSBTAG00000023398(UBASH3A) ENSBTAG00000021284(RSPH1) ENSBTAG00000021286(SLC37A1)
RFI	rs382682088	0	7	96817343	intergenic_region	G	A	0.308435	0.0531529	0.0137128	0.000106114	0.856697	1.04112	0.263092	ENSBTAG00000006110	123168	FALSE	FALSE
RFI	rs110708074	0	12	82627328	intergenic_region	A	T	0.223684	-0.0584761	0.0150891	0.000106457	0.856697	1.02584	0.259231	ENSBTAG00000020389(TPP2)	216967	FALSE	TRUE
RFI	rs134065151	0	12	82628027	intergenic_region	T	C	0.223684	-0.0584761	0.0150891	0.000106457	0.856697	1.02584	0.259231	ENSBTAG00000020389(TPP2)	216268	FALSE	TRUE
RFI	rs132996787	0	12	82628035	intergenic_region	G	A	0.223684	-0.0584761	0.0150891	0.000106457	0.856697	1.02584	0.259231	ENSBTAG00000020389(TPP2)	216260	FALSE	TRUE
RFI	rs29022530	71	27	33872463	intron_variant	G	T	0.112281	0.0766436	0.0197796	0.00010668	0.856697	1.01154	0.255617	ENSBTAG00000017455(ADAM9)	Within	TRUE	FALSE	ENSBTAG00000003516(TM2D2) ENSBTAG00000017455(ADAM9) ENSBTAG00000023146(ADAM32)
RFI	rs208176140	0	1	125897809	intergenic_region	G	C	0.374359	-0.050965	0.0131553	0.000107019	0.856697	1.05101	0.265591	ENSBTAG00000007933(C1H3orf58)	12842	FALSE	TRUE	ENSBTAG00000007933(C1H3orf58)
RFI	rs210234324	0	1	125897868	intergenic_region	C	T	0.374359	-0.050965	0.0131553	0.000107019	0.856697	1.05101	0.265591	ENSBTAG00000007933(C1H3orf58)	12901	FALSE	TRUE	ENSBTAG00000007933(C1H3orf58)
RFI	Chr2:42791754	1	2	42791754	intergenic_region	T	A	0.0580297	0.0969699	0.0250335	0.000107237	0.856697	0.887995	0.224397	ENSBTAG00000021526(RPRM)	27395	TRUE	TRUE	ENSBTAG00000021526(RPRM)
RFI	rs210856575	5	3	41509099	intron_variant	C	T	0.321525	-0.0519802	0.0134196	0.000107307	0.856697	1.01829	0.257324	ENSBTAG00000000845(OLFM3)	Within	TRUE	TRUE	ENSBTAG00000000845(OLFM3)
RFI	rs385148630	0	9	38636371	intergenic_region	T	C	0.105061	0.0809995	0.0209121	0.00010736	0.856697	1.06573	0.269312	ENSBTAG00000008817(LAMA4)	7939	FALSE	TRUE	ENSBTAG00000008817(LAMA4)
RFI	rs379832243	0	9	38636384	intergenic_region	C	A	0.105061	0.0809995	0.0209121	0.00010736	0.856697	1.06573	0.269312	ENSBTAG00000008817(LAMA4)	7926	FALSE	TRUE	ENSBTAG00000008817(LAMA4)
RFI	rs382871116	0	9	38639885	upstream_gene_variant	G	A	0.104251	0.0814655	0.021035	0.000107568	0.856697	1.07069	0.270564	ENSBTAG00000008817(LAMA4)	4425	FALSE	TRUE	ENSBTAG00000008817(LAMA4)
RFI	Chr15:61159610	0	15	61159610	intergenic_region	D	I	0.135762	0.0713586	0.0184262	0.000107654	0.856697	1.03217	0.260832	ENSBTAG00000045944(5S_rRNA)	260420	FALSE	TRUE
RFI	rs210801878	0	28	10796491	intergenic_region	T	C	0.092915	0.0810555	0.0209317	0.000107775	0.856697	0.956638	0.241744	ENSBTAG00000044300(5S_rRNA)	29716	FALSE	TRUE	ENSBTAG00000044300(5S_rRNA)
RFI	rs208011025	0	23	19774398	downstream_gene_variant	C	A	0.332389	-0.0520384	0.0134393	0.000107898	0.856697	1.03817	0.262346	ENSBTAG00000003632(CYP39A1)	2244	FALSE	FALSE	ENSBTAG00000003632(CYP39A1) ENSBTAG00000043423(U6)
RFI	rs383581351	0	12	19128656	intron_variant	G	C	0.0476383	-0.110202	0.0284613	0.00010795	0.856697	0.951889	0.240543	ENSBTAG00000007329(SETDB2)	Within	FALSE	TRUE	ENSBTAG00000034222(CAB39L) ENSBTAG00000007329(SETDB2) ENSBTAG00000013159(PHF11) ENSBTAG00000034269(RCBTB1) ENSBTAG00000029179(5S_rRNA)
RFI	rs381728464	0	12	19128833	intron_variant	G	C	0.0476383	-0.110202	0.0284613	0.00010795	0.856697	0.951889	0.240543	ENSBTAG00000007329(SETDB2)	Within	FALSE	TRUE	ENSBTAG00000034222(CAB39L) ENSBTAG00000007329(SETDB2) ENSBTAG00000013159(PHF11) ENSBTAG00000034269(RCBTB1) ENSBTAG00000029179(5S_rRNA)
RFI	rs443787557	85	8	106837915	intergenic_region	A	C	0.167072	0.0717842	0.0185396	0.000107973	0.856697	1.23885	0.313058	ENSBTAG00000044523(5S_rRNA)	187039	TRUE	TRUE
RFI	rs459922715	0	8	106838334	intergenic_region	C	T	0.167072	0.0717842	0.0185396	0.000107973	0.856697	1.23885	0.313058	ENSBTAG00000044523(5S_rRNA)	186620	FALSE	TRUE
RFI	rs444801847	0	8	106838566	intergenic_region	T	C	0.167072	0.0717842	0.0185396	0.000107973	0.856697	1.23885	0.313058	ENSBTAG00000044523(5S_rRNA)	186388	FALSE	TRUE
RFI	rs465034347	0	8	106838592	intergenic_region	C	T	0.167072	0.0717842	0.0185396	0.000107973	0.856697	1.23885	0.313058	ENSBTAG00000044523(5S_rRNA)	186362	FALSE	TRUE
RFI	rs453225740	0	8	106838837	intergenic_region	T	C	0.167072	0.0717842	0.0185396	0.000107973	0.856697	1.23885	0.313058	ENSBTAG00000044523(5S_rRNA)	186117	FALSE	TRUE
RFI	rs471837650	0	8	106839408	intergenic_region	C	T	0.167072	0.0717842	0.0185396	0.000107973	0.856697	1.23885	0.313058	ENSBTAG00000044523(5S_rRNA)	185546	FALSE	TRUE
RFI	rs474204096	0	8	106839563	intergenic_region	C	G	0.167072	0.0717842	0.0185396	0.000107973	0.856697	1.23885	0.313058	ENSBTAG00000044523(5S_rRNA)	185391	FALSE	TRUE
RFI	rs442980723	0	8	106839754	intergenic_region	D	I	0.167072	0.0717842	0.0185396	0.000107973	0.856697	1.23885	0.313058	ENSBTAG00000044523(5S_rRNA)	185200	FALSE	TRUE
RFI	rs459835146	0	8	106839925	intergenic_region	A	T	0.167072	0.0717842	0.0185396	0.000107973	0.856697	1.23885	0.313058	ENSBTAG00000044523(5S_rRNA)	185029	FALSE	TRUE
RFI	rs479935870	0	8	106839932	intergenic_region	A	G	0.167072	0.0717842	0.0185396	0.000107973	0.856697	1.23885	0.313058	ENSBTAG00000044523(5S_rRNA)	185022	FALSE	TRUE
RFI	rs438357090	0	8	106839968	intergenic_region	G	A	0.167072	0.0717842	0.0185396	0.000107973	0.856697	1.23885	0.313058	ENSBTAG00000044523(5S_rRNA)	184986	FALSE	TRUE
RFI	rs481903613	0	8	106840248	intergenic_region	G	T	0.167072	0.0717842	0.0185396	0.000107973	0.856697	1.23885	0.313058	ENSBTAG00000044523(5S_rRNA)	184706	FALSE	TRUE
RFI	rs466837892	0	8	106840560	intergenic_region	G	A	0.167072	0.0717842	0.0185396	0.000107973	0.856697	1.23885	0.313058	ENSBTAG00000044523(5S_rRNA)	184394	FALSE	TRUE
RFI	rs452117221	24	4	71895654	intergenic_region	A	G	0.034413	-0.126433	0.0326551	0.000108053	0.856697	0.917664	0.231895	ENSBTAG00000004503(NPY)	172704	TRUE	TRUE
RFI	rs456185375	0	4	71895908	intergenic_region	T	C	0.034413	-0.126433	0.0326551	0.000108053	0.856697	0.917664	0.231895	ENSBTAG00000004503(NPY)	172450	FALSE	TRUE
RFI	rs451758345	20	2	45381869	intergenic_region	G	T	0.120715	-0.0725205	0.0187332	0.00010829	0.856697	0.964409	0.243708	ENSBTAG00000016217(RBM43)	408658	TRUE	TRUE
RFI	rs380574918	0	20	32844716	intron_variant	T	C	0.064305	0.100142	0.0258693	0.000108364	0.856697	1.04246	0.263432	ENSBTAG00000033186(OXCT1)	Within	FALSE	TRUE	ENSBTAG00000033186(OXCT1)
RFI	rs440556223	0	20	32844941	intron_variant	T	G	0.064305	0.100142	0.0258693	0.000108364	0.856697	1.04246	0.263432	ENSBTAG00000033186(OXCT1)	Within	FALSE	TRUE	ENSBTAG00000033186(OXCT1)
RFI	rs136790336	0	12	82624171	intergenic_region	T	C	0.223819	-0.0584063	0.0150891	0.000108492	0.856697	1.02383	0.258723	ENSBTAG00000020389(TPP2)	220124	FALSE	TRUE
RFI	rs133605895	0	7	38348355	intergenic_region	G	C	0.341228	-0.0529448	0.0136783	0.000108521	0.856697	1.08862	0.275095	ENSBTAG00000043273(U6atac)	28737	FALSE	TRUE	ENSBTAG00000043273(U6atac)
RFI	rs457226614	0	8	106840864	intergenic_region	C	A	0.167139	0.0717446	0.0185361	0.000108601	0.856697	1.23788	0.312813	ENSBTAG00000044523(5S_rRNA)	184090	FALSE	TRUE
RFI	Chr8:106840960	0	8	106840960	intergenic_region	D	I	0.167139	0.0717446	0.0185361	0.000108601	0.856697	1.23788	0.312813	ENSBTAG00000044523(5S_rRNA)	183994	FALSE	TRUE
RFI	rs453406952	0	8	106841090	intergenic_region	A	G	0.167139	0.0717446	0.0185361	0.000108601	0.856697	1.23788	0.312813	ENSBTAG00000044523(5S_rRNA)	183864	FALSE	TRUE
RFI	rs446106236	5	27	42286123	intron_variant	A	C	0.011336	0.238225	0.0615589	0.000108892	0.856697	1.09883	0.277677	ENSBTAG00000047930(UBE2E2)	Within	TRUE	TRUE	ENSBTAG00000047930(UBE2E2)
RFI	rs379586415	0	4	71487636	intron_variant	A	G	0.0302969	-0.139074	0.0359392	0.000108977	0.856697	0.981698	0.248076	ENSBTAG00000019342(OSBPL3)	Within	FALSE	TRUE	ENSBTAG00000019342(OSBPL3) ENSBTAG00000015326(GSDME) ENSBTAG00000046586
RFI	rs382257532	0	4	71492314	downstream_gene_variant	T	C	0.0302969	-0.139074	0.0359392	0.000108977	0.856697	0.981698	0.248076	ENSBTAG00000019342(OSBPL3)	3868	FALSE	TRUE	ENSBTAG00000019342(OSBPL3) ENSBTAG00000015326(GSDME) ENSBTAG00000046586
RFI	rs135917066	0	5	109607146	intron_variant	G	A	0.189744	0.0622234	0.0160848	0.000109528	0.856697	1.02836	0.259869	ENSBTAG00000013956(BCL2L13)	Within	FALSE	FALSE	ENSBTAG00000009704(CECR2) ENSBTAG00000014238(ATP6V1E1) ENSBTAG00000013956(BCL2L13) ENSBTAG00000013988(BID) ENSBTAG00000048271(MICAL3)
RFI	Chr2:56729512	0	2	56729512	intron_variant	I	D	0.0593117	-0.105414	0.0272537	0.00010978	0.856697	1.0711	0.270669	ENSBTAG00000024632	Within	FALSE	TRUE	ENSBTAG00000024632
RFI	rs41682477	0	13	18960525	intergenic_region	G	A	0.234885	-0.057565	0.014885	0.000110043	0.856697	1.02884	0.259989	ENSBTAG00000014991(PARD3)	21490	FALSE	FALSE	ENSBTAG00000014991(PARD3)
RFI	rs134781727	0	1	125898853	intergenic_region	G	A	0.374224	-0.0508793	0.0131573	0.000110178	0.856697	1.04733	0.264661	ENSBTAG00000007933(C1H3orf58)	13886	FALSE	TRUE	ENSBTAG00000007933(C1H3orf58)
RFI	rs41580543	0	12	82630434	intergenic_region	T	C	0.223684	-0.0583461	0.0150904	0.00011044	0.856697	1.02128	0.25808	ENSBTAG00000020389(TPP2)	213861	FALSE	TRUE
RFI	rs41580544	0	12	82630479	intergenic_region	G	T	0.223684	-0.0583461	0.0150904	0.00011044	0.856697	1.02128	0.25808	ENSBTAG00000020389(TPP2)	213816	FALSE	TRUE
RFI	rs109649314	0	12	82631103	intergenic_region	G	C	0.223684	-0.0583461	0.0150904	0.00011044	0.856697	1.02128	0.25808	ENSBTAG00000020389(TPP2)	213192	FALSE	TRUE
RFI	rs455566642	0	20	32840349	intron_variant	C	T	0.0651147	0.0993201	0.0256887	0.000110504	0.856697	1.03743	0.262161	ENSBTAG00000033186(OXCT1)	Within	FALSE	TRUE	ENSBTAG00000033186(OXCT1)
RFI	rs473575921	0	20	32840784	intron_variant	A	G	0.0651147	0.0993201	0.0256887	0.000110504	0.856697	1.03743	0.262161	ENSBTAG00000033186(OXCT1)	Within	FALSE	TRUE	ENSBTAG00000033186(OXCT1)
RFI	rs442084123	0	20	32840920	intron_variant	G	C	0.0651147	0.0993201	0.0256887	0.000110504	0.856697	1.03743	0.262161	ENSBTAG00000033186(OXCT1)	Within	FALSE	TRUE	ENSBTAG00000033186(OXCT1)
RFI	rs482231169	0	20	32840990	intron_variant	A	G	0.0651147	0.0993201	0.0256887	0.000110504	0.856697	1.03743	0.262161	ENSBTAG00000033186(OXCT1)	Within	FALSE	TRUE	ENSBTAG00000033186(OXCT1)
RFI	rs378065552	20	1	102879119	intergenic_region	T	C	0.0327935	0.132122	0.0341761	0.000110666	0.856697	0.956547	0.241721	ENSBTAG00000044337(RNaseP_nuc)	48988	TRUE	TRUE	ENSBTAG00000044337(RNaseP_nuc)
RFI	rs134453989	0	16	75780447	intergenic_region	G	A	0.311134	0.052121	0.0134835	0.000110845	0.856697	1.0059	0.254193	ENSBTAG00000029854(bta-mir-205)	19519	FALSE	FALSE	ENSBTAG00000044497(5S_rRNA) ENSBTAG00000029854(bta-mir-205)
RFI	rs458834576	0	4	71590749	intron_variant	A	G	0.0303644	-0.137661	0.035618	0.000111121	0.856697	0.963927	0.243586	ENSBTAG00000015326(GSDME)	Within	FALSE	FALSE	ENSBTAG00000015326(GSDME) ENSBTAG00000015303(MPP6)
RFI	rs800670054	0	17	19500994	intergenic_region	A	T	0.0724696	-0.0916378	0.0237105	0.000111154	0.856697	0.975174	0.246428	ENSBTAG00000034089	62278	FALSE	TRUE	ENSBTAG00000034089
RFI	rs384158248	0	7	96817579	intergenic_region	G	A	0.311741	0.0529301	0.0136996	0.000111715	0.856697	1.03848	0.262426	ENSBTAG00000006110	123404	FALSE	FALSE
RFI	rs378750315	0	20	32840199	intron_variant	G	A	0.0651822	0.0990808	0.0256461	0.000111827	0.856697	1.03344	0.261151	ENSBTAG00000033186(OXCT1)	Within	FALSE	TRUE	ENSBTAG00000033186(OXCT1)
RFI	rs132845594	0	28	24706940	intron_variant	G	A	0.131781	0.0697235	0.0180473	0.000111828	0.856697	0.960925	0.242827	ENSBTAG00000014029(HERC4)	Within	FALSE	TRUE	ENSBTAG00000014029(HERC4) ENSBTAG00000017509(MYPN)
RFI	rs137519105	0	16	13526360	intron_variant	A	G	0.312213	0.0533268	0.0138036	0.00011189	0.856697	1.05498	0.266595	ENSBTAG00000037494(RGS21)	Within	FALSE	FALSE	ENSBTAG00000037494(RGS21)
RFI	rs378749138	0	4	70182322	intergenic_region	T	A	0.0519568	-0.105963	0.0274361	0.000112389	0.856697	0.955494	0.241455	ENSBTAG00000005726(HNRNPA2B1)	15731	FALSE	TRUE	ENSBTAG00000001822(SNX10) ENSBTAG00000005726(HNRNPA2B1) ENSBTAG00000004136(NFE2L3)
RFI	rs383858885	0	4	71587690	intron_variant	T	C	0.0302969	-0.137736	0.0356639	0.000112442	0.856697	0.962899	0.243326	ENSBTAG00000015326(GSDME)	Within	FALSE	FALSE	ENSBTAG00000015326(GSDME) ENSBTAG00000015303(MPP6)
RFI	rs378110153	0	4	71590622	missense_variant	T	C	0.0302969	-0.137736	0.0356639	0.000112442	0.856697	0.962899	0.243326	ENSBTAG00000015326(GSDME)	Within	FALSE	FALSE	ENSBTAG00000015326(GSDME) ENSBTAG00000015303(MPP6)
RFI	rs378916650	0	4	71590851	intron_variant	A	G	0.0302969	-0.137736	0.0356639	0.000112442	0.856697	0.962899	0.243326	ENSBTAG00000015326(GSDME)	Within	FALSE	FALSE	ENSBTAG00000015326(GSDME) ENSBTAG00000015303(MPP6)
RFI	rs209484085	0	24	46359080	intergenic_region	A	G	0.0977058	-0.081203	0.0210272	0.000112553	0.856697	1.0043	0.253787	ENSBTAG00000042092(U6)	11234	FALSE	TRUE	ENSBTAG00000002624(PSTPIP2) ENSBTAG00000002507(ATP5A1) ENSBTAG00000002512(HAUS1) ENSBTAG00000032964 ENSBTAG00000042092(U6)
RFI	rs378803860	0	1	144318896	downstream_gene_variant	A	G	0.348583	0.0513163	0.0132888	0.000112642	0.856697	1.03306	0.261055	ENSBTAG00000021284(RSPH1)	1210	FALSE	FALSE	ENSBTAG00000023398(UBASH3A) ENSBTAG00000021284(RSPH1) ENSBTAG00000021286(SLC37A1)
RFI	rs134488542	0	28	37086370	intergenic_region	A	G	0.0869096	-0.0864656	0.0223918	0.000112701	0.856697	1.02498	0.259015	ENSBTAG00000045046(U2)	601364	FALSE	TRUE
RFI	rs378145190	0	7	96815199	intergenic_region	G	T	0.209042	0.0602462	0.015603	0.000112833	0.856697	1.0368	0.262001	ENSBTAG00000006110	121024	FALSE	FALSE
RFI	rs211181173	0	1	125896428	intergenic_region	C	T	0.374291	-0.0507969	0.0131587	0.000113229	0.856697	1.04401	0.263823	ENSBTAG00000007933(C1H3orf58)	11461	FALSE	TRUE	ENSBTAG00000007933(C1H3orf58)
RFI	rs208716431	0	1	125898756	intergenic_region	G	A	0.374291	-0.0507969	0.0131587	0.000113229	0.856697	1.04401	0.263823	ENSBTAG00000007933(C1H3orf58)	13789	FALSE	TRUE	ENSBTAG00000007933(C1H3orf58)
RFI	rs209539899	0	4	71618683	downstream_gene_variant	A	G	0.0929825	-0.0821756	0.0212878	0.000113284	0.856697	0.983901	0.248633	ENSBTAG00000015326(GSDME)	4227	FALSE	FALSE	ENSBTAG00000015326(GSDME) ENSBTAG00000015303(MPP6)
RFI	rs437011138	0	20	49126092	intergenic_region	T	C	0.0603914	-0.101575	0.0263133	0.00011329	0.856697	1.01145	0.255595	ENSBTAG00000042459(U11)	55765	FALSE	TRUE	ENSBTAG00000002845(CDH10) ENSBTAG00000042459(U11)
RFI	rs133618137	0	16	75774776	intergenic_region	G	A	0.451619	0.0484693	0.0125574	0.000113474	0.856697	1.00516	0.254006	ENSBTAG00000029854(bta-mir-205)	25190	FALSE	FALSE	ENSBTAG00000044497(5S_rRNA) ENSBTAG00000029854(bta-mir-205)
RFI	rs211497747	0	7	96817249	intergenic_region	G	A	0.308097	0.0529162	0.0137096	0.000113483	0.856697	1.03124	0.260595	ENSBTAG00000006110	123074	FALSE	FALSE
RFI	rs135402043	0	16	75778890	intergenic_region	T	C	0.312888	0.0519427	0.0134576	0.000113507	0.856697	1.00211	0.253234	ENSBTAG00000029854(bta-mir-205)	21076	FALSE	FALSE	ENSBTAG00000044497(5S_rRNA) ENSBTAG00000029854(bta-mir-205)
RFI	rs208573161	0	5	109590263	intron_variant	A	G	0.18637	0.0624411	0.0161786	0.000113625	0.856697	1.02139	0.258107	ENSBTAG00000013956(BCL2L13)	Within	FALSE	FALSE	ENSBTAG00000009704(CECR2) ENSBTAG00000014238(ATP6V1E1) ENSBTAG00000013956(BCL2L13) ENSBTAG00000013988(BID)
RFI	rs43703809	0	12	54240279	intergenic_region	T	A	0.10776	0.0782163	0.0202663	0.000113649	0.856697	1.01621	0.256797	ENSBTAG00000043485(U6)	40102	FALSE	TRUE	ENSBTAG00000043485(U6)
RFI	rs383575321	0	12	19128262	intron_variant	T	G	0.0479082	-0.109441	0.0283644	0.000114139	0.856697	0.943839	0.238509	ENSBTAG00000007329(SETDB2)	Within	FALSE	TRUE	ENSBTAG00000034222(CAB39L) ENSBTAG00000007329(SETDB2) ENSBTAG00000013159(PHF11) ENSBTAG00000034269(RCBTB1) ENSBTAG00000029179(5S_rRNA)
RFI	rs381138503	62	4	71476058	intron_variant	A	T	0.0293522	-0.13736	0.0356011	0.000114176	0.856697	0.928692	0.234682	ENSBTAG00000019342(OSBPL3)	Within	TRUE	TRUE	ENSBTAG00000019342(OSBPL3) ENSBTAG00000015326(GSDME) ENSBTAG00000046586 ENSBTAG00000043109(U6atac)
RFI	rs108995402	9	23	28875612	intergenic_region	G	A	0.0485155	-0.111123	0.0288011	0.000114188	0.856697	0.98478	0.248855	ENSBTAG00000003250	13580	TRUE	TRUE	ENSBTAG00000031825 ENSBTAG00000027246(UBD) ENSBTAG00000025398 ENSBTAG00000003250 ENSBTAG00000027245(OR2H1) ENSBTAG00000017227 ENSBTAG00000043759(U6)
RFI	rs209103503	0	3	41509043	intron_variant	T	C	0.321323	-0.0517465	0.0134145	0.000114549	0.856697	1.00883	0.254931	ENSBTAG00000000845(OLFM3)	Within	FALSE	TRUE	ENSBTAG00000000845(OLFM3)
RFI	rs463795181	0	7	96817611	intergenic_region	A	T	0.307557	0.052942	0.0137248	0.000114603	0.856697	1.03124	0.260595	ENSBTAG00000006110	123436	FALSE	FALSE
RFI	rs381342999	0	6	19887082	intergenic_region	A	G	0.100337	0.0777263	0.0201512	0.000114719	0.856697	0.942163	0.238086	ENSBTAG00000047891(GIMD1)	204284	FALSE	TRUE
RFI	Chr16:13524460	0	16	13524460	intron_variant	C	T	0.490756	0.0498125	0.0129178	0.0001152	0.856697	1.07131	0.270723	ENSBTAG00000037494(RGS21)	Within	FALSE	FALSE	ENSBTAG00000037494(RGS21)
RFI	rs211181057	0	7	96822409	intergenic_region	C	G	0.199325	0.061275	0.0158914	0.00011532	0.856697	1.03522	0.261602	ENSBTAG00000006110	128234	FALSE	FALSE
RFI	rs132666426	0	28	24665915	intron_variant	T	C	0.110324	0.0757091	0.0196365	0.000115483	0.856697	0.971957	0.245615	ENSBTAG00000014029(HERC4)	Within	FALSE	TRUE	ENSBTAG00000014029(HERC4)
RFI	rs209252374	0	7	96822352	intergenic_region	G	T	0.199393	0.0612682	0.015891	0.000115484	0.856697	1.03526	0.261611	ENSBTAG00000006110	128177	FALSE	FALSE
RFI	rs209430055	16	2	21899680	intron_variant	T	C	0.118556	-0.0774206	0.0200805	0.000115489	0.856697	1.08213	0.273456	ENSBTAG00000008028(CHN1)	Within	TRUE	TRUE	ENSBTAG00000002295(ATF2) ENSBTAG00000008028(CHN1)
RFI	rs477296574	0	13	28879479	intron_variant	T	C	0.0524966	0.110129	0.0285759	0.000116244	0.856697	1.04223	0.263373	ENSBTAG00000008279(FRMD4A)	Within	FALSE	TRUE	ENSBTAG00000008279(FRMD4A)
RFI	rs211576499	0	5	109589866	intron_variant	T	C	0.185628	0.0623956	0.0161907	0.000116297	0.856697	1.01677	0.256939	ENSBTAG00000013956(BCL2L13)	Within	FALSE	FALSE	ENSBTAG00000009704(CECR2) ENSBTAG00000014238(ATP6V1E1) ENSBTAG00000013956(BCL2L13) ENSBTAG00000013988(BID)
RFI	rs133193878	0	2	56579581	intergenic_region	T	C	0.058502	-0.105949	0.0274969	0.000116618	0.856697	1.06815	0.269923	ENSBTAG00000024632	132139	FALSE	TRUE
RFI	rs385362437	0	2	56580287	intergenic_region	A	G	0.058502	-0.105949	0.0274969	0.000116618	0.856697	1.06815	0.269923	ENSBTAG00000024632	131433	FALSE	TRUE
RFI	rs110119962	0	6	36681929	intergenic_region	G	A	0.368354	0.0523693	0.0135948	0.000117075	0.856697	1.10241	0.278579	ENSBTAG00000024957(SNCA)	249503	FALSE	TRUE
RFI	rs385959377	0	4	16066286	intergenic_region	C	T	0.0708502	-0.0916609	0.0237996	0.000117463	0.856697	0.955529	0.241463	ENSBTAG00000044405(U6)	304999	FALSE	TRUE
RFI	rs210392024	35	1	36460715	intergenic_region	G	A	0.104251	0.0788387	0.0204727	0.000117678	0.856697	1.00275	0.253397	ENSBTAG00000045590	370493	TRUE	TRUE
RFI	rs385093649	11	17	42674126	intergenic_region	A	C	0.0961538	-0.0815706	0.0211837	0.000117818	0.856697	0.999027	0.252455	ENSBTAG00000004775(GRIA2)	86918	TRUE	TRUE
RFI	rs444012225	0	8	106842712	intergenic_region	A	C	0.165115	0.0711528	0.0184792	0.000117909	0.856697	1.20572	0.304687	ENSBTAG00000044523(5S_rRNA)	182242	FALSE	TRUE
RFI	rs108940901	0	6	36681652	intergenic_region	C	T	0.35054	0.0527107	0.0136899	0.000117953	0.856697	1.09279	0.276149	ENSBTAG00000024957(SNCA)	249226	FALSE	TRUE
RFI	rs109921572	420	8	75226527	intergenic_region	A	G	0.332794	-0.053028	0.0137742	0.000118212	0.856697	1.07869	0.272585	ENSBTAG00000031632(ADRA1A)	30634	TRUE	FALSE	ENSBTAG00000018373(DPYSL2) ENSBTAG00000031632(ADRA1A)
RFI	rs41750505	0	15	23520630	intergenic_region	G	A	0.392578	-0.0489967	0.0127278	0.000118322	0.856697	0.989006	0.249923	ENSBTAG00000015810(PLET1)	530152	FALSE	FALSE
RFI	Chr2:120113823	94	2	120113823	intergenic_region	G	A	0.107625	0.0795502	0.020665	0.000118349	0.856697	1.05001	0.265338	ENSBTAG00000017684(NMUR1)	8269	TRUE	TRUE	ENSBTAG00000016174(NCL) ENSBTAG00000017684(NMUR1) ENSBTAG00000047784(TEX44)
RFI	rs380039876	0	12	19130287	intron_variant	A	G	0.0475034	-0.109757	0.0285123	0.000118374	0.856697	0.941676	0.237963	ENSBTAG00000007329(SETDB2)	Within	FALSE	TRUE	ENSBTAG00000034222(CAB39L) ENSBTAG00000007329(SETDB2) ENSBTAG00000013159(PHF11) ENSBTAG00000034269(RCBTB1) ENSBTAG00000029179(5S_rRNA)
RFI	rs380446602	0	12	19130757	intron_variant	G	A	0.0475034	-0.109757	0.0285123	0.000118374	0.856697	0.941676	0.237963	ENSBTAG00000007329(SETDB2)	Within	FALSE	TRUE	ENSBTAG00000034222(CAB39L) ENSBTAG00000007329(SETDB2) ENSBTAG00000013159(PHF11) ENSBTAG00000034269(RCBTB1) ENSBTAG00000029179(5S_rRNA)
RFI	rs461093756	0	8	106853451	intergenic_region	G	C	0.167274	0.0715892	0.0185972	0.000118379	0.856697	1.23332	0.311661	ENSBTAG00000044523(5S_rRNA)	171503	FALSE	TRUE
RFI	rs465188556	0	8	106854410	intergenic_region	T	C	0.167274	0.0715892	0.0185972	0.000118379	0.856697	1.23332	0.311661	ENSBTAG00000044523(5S_rRNA)	170544	FALSE	TRUE
RFI	rs209126222	0	8	106856509	intergenic_region	T	C	0.167274	0.0715892	0.0185972	0.000118379	0.856697	1.23332	0.311661	ENSBTAG00000044523(5S_rRNA)	168445	FALSE	TRUE
RFI	rs381060812	0	1	125923116	intergenic_region	A	C	0.372402	-0.0506162	0.0131506	0.000118616	0.856697	1.03448	0.261414	ENSBTAG00000007933(C1H3orf58)	38149	FALSE	TRUE	ENSBTAG00000007933(C1H3orf58)
RFI	Chr28:24712926	0	28	24712926	intron_variant	D	I	0.131377	0.0696183	0.0180877	0.00011863	0.856697	0.955535	0.241465	ENSBTAG00000014029(HERC4)	Within	FALSE	TRUE	ENSBTAG00000014029(HERC4) ENSBTAG00000017509(MYPN)
RFI	rs377934261	0	5	109590017	intron_variant	T	C	0.186302	0.0622763	0.0161805	0.000118677	0.856697	1.01572	0.256675	ENSBTAG00000013956(BCL2L13)	Within	FALSE	FALSE	ENSBTAG00000009704(CECR2) ENSBTAG00000014238(ATP6V1E1) ENSBTAG00000013956(BCL2L13) ENSBTAG00000013988(BID)
RFI	rs109282158	0	8	109672689	intergenic_region	A	G	0.219096	-0.0589997	0.0153302	0.000118802	0.856697	1.02892	0.260009	ENSBTAG00000040129(5S_rRNA)	37931	FALSE	FALSE	ENSBTAG00000040129(5S_rRNA)
RFI	rs381586165	11	12	21081373	upstream_gene_variant	G	A	0.0753711	-0.088201	0.0229181	0.000118826	0.856697	0.936631	0.236688	ENSBTAG00000008053(WDFY2)	1688	TRUE	TRUE	ENSBTAG00000008053(WDFY2)
RFI	rs43575158	16	8	102309117	intergenic_region	A	G	0.148178	-0.0652227	0.0169507	0.000119184	0.856697	0.927639	0.234416	ENSBTAG00000044489	100293	TRUE	TRUE
RFI	rs382021758	0	9	38635074	intergenic_region	A	G	0.105263	0.0802145	0.0208488	0.000119359	0.856697	1.04695	0.264566	ENSBTAG00000008817(LAMA4)	9236	FALSE	TRUE	ENSBTAG00000008817(LAMA4)
RFI	rs207883415	0	9	38635259	intergenic_region	C	A	0.105263	0.0802145	0.0208488	0.000119359	0.856697	1.04695	0.264566	ENSBTAG00000008817(LAMA4)	9051	FALSE	TRUE	ENSBTAG00000008817(LAMA4)
RFI	rs208822252	0	1	30173229	intergenic_region	T	C	0.0637652	0.100425	0.0261026	0.000119409	0.856697	1.04016	0.26285	ENSBTAG00000046383	127458	FALSE	TRUE
RFI	rs109067871	46	3	16690426	intron_variant	T	C	0.141161	-0.0688028	0.0178846	0.000119556	0.856697	0.991488	0.25055	ENSBTAG00000006235(INTS3)	Within	TRUE	FALSE	ENSBTAG00000006678(GATAD2B) ENSBTAG00000021862(SLC27A3) ENSBTAG00000006235(INTS3) ENSBTAG00000006234(NPR1)
RFI	rs43011652	0	13	19022188	intron_variant	G	A	0.416599	-0.0518426	0.0134774	0.000119746	0.856697	1.12852	0.285178	ENSBTAG00000014991(PARD3)	Within	FALSE	FALSE	ENSBTAG00000014991(PARD3)
RFI	rs384769890	0	16	75786477	intergenic_region	T	A	0.304993	0.0525133	0.0136522	0.000119815	0.856697	1.00987	0.255196	ENSBTAG00000029854(bta-mir-205)	13489	FALSE	FALSE	ENSBTAG00000044497(5S_rRNA) ENSBTAG00000029854(bta-mir-205)
RFI	rs136681587	3	16	74875310	intergenic_region	T	C	0.17139	0.0630916	0.0164031	0.000119902	0.856697	0.976625	0.246794	ENSBTAG00000043319(U5)	10839	TRUE	TRUE	ENSBTAG00000043319(U5)
RFI	rs134112875	0	8	106145599	intergenic_region	G	A	0.287382	-0.0540765	0.0140602	0.000120029	0.856697	1.03462	0.261451	ENSBTAG00000000575(TNC)	77712	FALSE	TRUE
RFI	rs110945124	0	15	61160083	intergenic_region	C	T	0.147976	0.0684636	0.0178059	0.000120559	0.856697	1.02097	0.258	ENSBTAG00000045944(5S_rRNA)	259947	FALSE	TRUE
RFI	rs468604107	0	20	32839523	intron_variant	A	G	0.0639676	0.099512	0.0258819	0.000120631	0.856697	1.02436	0.258856	ENSBTAG00000033186(OXCT1)	Within	FALSE	TRUE	ENSBTAG00000033186(OXCT1)
RFI	rs438318969	19	22	43742107	upstream_gene_variant	C	T	0.0205803	0.163978	0.0426606	0.000121151	0.856697	0.936355	0.236618	ENSBTAG00000022004(FLNB)	Within	TRUE	TRUE	ENSBTAG00000022004(FLNB) ENSBTAG00000044386(bta-mir-2370)
RFI	rs211468764	2	3	83688601	intergenic_region	T	C	0.00910931	0.224176	0.0583271	0.000121327	0.856697	0.783679	0.198037	ENSBTAG00000020451(USP1)	16332	TRUE	TRUE	ENSBTAG00000019877(DOCK7) ENSBTAG00000020451(USP1) ENSBTAG00000043044(U6)
RFI	Chr10:19771531	10	10	19771531	intergenic_region	D	I	0.0468286	0.112052	0.0291606	0.00012175	0.856697	0.968212	0.244668	ENSBTAG00000004990(NEO1)	24275	TRUE	TRUE	ENSBTAG00000004990(NEO1)
RFI	rs208408054	0	2	56582258	intergenic_region	A	G	0.0584345	-0.10583	0.0275422	0.0001218	0.856697	1.0646	0.269026	ENSBTAG00000024632	129462	FALSE	TRUE
RFI	rs135011210	0	7	38296244	intergenic_region	T	C	0.155938	-0.0657835	0.0171217	0.000121976	0.856697	0.984032	0.248666	ENSBTAG00000043273(U6atac)	23251	FALSE	TRUE	ENSBTAG00000043273(U6atac)
RFI	rs137531873	0	8	106145874	intergenic_region	C	T	0.287449	-0.0539972	0.0140565	0.000122313	0.856697	1.03174	0.260721	ENSBTAG00000000575(TNC)	77987	FALSE	TRUE
RFI	rs135241174	0	3	6844152	intron_variant	T	C	0.0812416	-0.0849134	0.0221062	0.000122459	0.856697	0.929782	0.234957	ENSBTAG00000004885(DDR2)	Within	FALSE	TRUE	ENSBTAG00000004885(DDR2) ENSBTAG00000010206(UAP1)
RFI	Chr7:41167056	3	7	41167056	upstream_gene_variant	A	G	0.0246964	0.156575	0.0407657	0.000122602	0.856697	1.02016	0.257795	ENSBTAG00000006428(ZNF354A)	Within	TRUE	TRUE	ENSBTAG00000019414(CLK4) ENSBTAG00000006428(ZNF354A) ENSBTAG00000007359(PROP1) ENSBTAG00000030704 ENSBTAG00000028498(5S_rRNA) ENSBTAG00000046194 ENSBTAG00000045086(7SK)
RFI	rs211333637	0	3	41508988	intron_variant	G	A	0.324022	-0.0513736	0.0133756	0.000122608	0.856697	0.998702	0.252373	ENSBTAG00000000845(OLFM3)	Within	FALSE	TRUE	ENSBTAG00000000845(OLFM3)
RFI	rs110478976	0	2	120113854	intergenic_region	C	G	0.107355	0.0794845	0.0206959	0.00012274	0.856697	1.04596	0.264315	ENSBTAG00000017684(NMUR1)	8300	FALSE	TRUE	ENSBTAG00000016174(NCL) ENSBTAG00000017684(NMUR1) ENSBTAG00000047784(TEX44)
RFI	rs109128731	0	16	75781631	intergenic_region	C	T	0.312821	0.0517042	0.0134636	0.000122888	0.856697	0.992811	0.250885	ENSBTAG00000029854(bta-mir-205)	18335	FALSE	FALSE	ENSBTAG00000044497(5S_rRNA) ENSBTAG00000029854(bta-mir-205)
RFI	rs133031170	0	16	14417736	intergenic_region	C	T	0.382456	0.0504395	0.0131363	0.00012319	0.856697	1.0381	0.26233	ENSBTAG00000044324(SNORA70)	80959	FALSE	TRUE
RFI	rs211602361	0	16	14417805	intergenic_region	C	T	0.382456	0.0504395	0.0131363	0.00012319	0.856697	1.0381	0.26233	ENSBTAG00000044324(SNORA70)	81028	FALSE	TRUE
RFI	rs208448667	0	16	14417839	intergenic_region	A	G	0.382456	0.0504395	0.0131363	0.00012319	0.856697	1.0381	0.26233	ENSBTAG00000044324(SNORA70)	81062	FALSE	TRUE
RFI	rs133245231	0	9	100946457	intergenic_region	G	T	0.192443	0.0616509	0.0160569	0.000123268	0.856697	1.02048	0.257876	ENSBTAG00000011593(QKI)	466100	FALSE	TRUE
RFI	rs109138878	0	17	42670881	intergenic_region	A	G	0.0960864	-0.0813673	0.0211927	0.000123338	0.856697	0.993431	0.251041	ENSBTAG00000004775(GRIA2)	90163	FALSE	TRUE
RFI	rs134808897	70	24	9582484	intergenic_region	A	G	0.418084	0.0519134	0.0135228	0.000123554	0.856697	1.13274	0.286246	ENSBTAG00000037907(DSEL)	158540	TRUE	FALSE
RFI	rs380592062	0	2	56544019	intergenic_region	A	T	0.0574899	-0.106778	0.0278144	0.000123555	0.856697	1.06731	0.26971	ENSBTAG00000024632	167701	FALSE	TRUE
RFI	rs210409953	0	2	56546021	intergenic_region	G	A	0.0574899	-0.106778	0.0278144	0.000123555	0.856697	1.06731	0.26971	ENSBTAG00000024632	165699	FALSE	TRUE
RFI	rs382146539	0	2	56556443	intergenic_region	C	T	0.0574899	-0.106778	0.0278144	0.000123555	0.856697	1.06731	0.26971	ENSBTAG00000024632	155277	FALSE	TRUE
RFI	rs210403901	0	4	108388799	intergenic_region	A	G	0.0210526	0.156182	0.0406877	0.00012376	0.856697	0.868512	0.219474	ENSBTAG00000020364	10211	FALSE	TRUE	ENSBTAG00000001815(ARHGEF5) ENSBTAG00000020364
RFI	rs136843795	0	3	6839067	intron_variant	C	T	0.0812416	-0.0849403	0.0221292	0.000123848	0.856697	0.930371	0.235106	ENSBTAG00000004885(DDR2)	Within	FALSE	TRUE	ENSBTAG00000004885(DDR2) ENSBTAG00000010206(UAP1)
RFI	Chr12:18463300	0	12	18463300	intergenic_region	T	C	0.0232119	-0.150853	0.0393029	0.000123935	0.856697	0.89139	0.225255	ENSBTAG00000017508(CYSLTR2)	62180	FALSE	TRUE	ENSBTAG00000017508(CYSLTR2)
RFI	rs110173678	0	5	109590727	intron_variant	A	G	0.189946	0.0616234	0.0160554	0.000123958	0.856697	1.00945	0.255089	ENSBTAG00000013956(BCL2L13)	Within	FALSE	FALSE	ENSBTAG00000009704(CECR2) ENSBTAG00000014238(ATP6V1E1) ENSBTAG00000013956(BCL2L13) ENSBTAG00000013988(BID)
RFI	rs385672316	0	20	32889530	intergenic_region	T	C	0.069973	0.0944323	0.024604	0.000123997	0.856697	1.00257	0.253352	ENSBTAG00000033186(OXCT1)	40807	FALSE	TRUE	ENSBTAG00000033186(OXCT1)
RFI	rs380952640	0	6	43560653	intergenic_region	A	G	0.0826586	-0.09109	0.0237356	0.000124192	0.856697	1.08695	0.274674	ENSBTAG00000004653(ADGRA3)	29233	FALSE	TRUE	ENSBTAG00000004653(ADGRA3)
RFI	rs381631005	66	6	43562855	intergenic_region	A	G	0.0826586	-0.09109	0.0237356	0.000124192	0.856697	1.08695	0.274674	ENSBTAG00000004653(ADGRA3)	31435	TRUE	TRUE	ENSBTAG00000004653(ADGRA3)
RFI	rs209853511	0	6	43564775	intergenic_region	G	A	0.0826586	-0.09109	0.0237356	0.000124192	0.856697	1.08695	0.274674	ENSBTAG00000004653(ADGRA3)	33355	FALSE	TRUE	ENSBTAG00000004653(ADGRA3)
RFI	rs211176358	0	6	43564796	intergenic_region	C	T	0.0826586	-0.09109	0.0237356	0.000124192	0.856697	1.08695	0.274674	ENSBTAG00000004653(ADGRA3)	33376	FALSE	TRUE	ENSBTAG00000004653(ADGRA3)
RFI	rs379823667	0	6	43565039	intergenic_region	T	C	0.0826586	-0.09109	0.0237356	0.000124192	0.856697	1.08695	0.274674	ENSBTAG00000004653(ADGRA3)	33619	FALSE	TRUE	ENSBTAG00000004653(ADGRA3)
RFI	rs385427582	0	6	43565079	intergenic_region	G	A	0.0826586	-0.09109	0.0237356	0.000124192	0.856697	1.08695	0.274674	ENSBTAG00000004653(ADGRA3)	33659	FALSE	TRUE	ENSBTAG00000004653(ADGRA3)
RFI	rs383172554	0	6	43565131	intergenic_region	T	G	0.0826586	-0.09109	0.0237356	0.000124192	0.856697	1.08695	0.274674	ENSBTAG00000004653(ADGRA3)	33711	FALSE	TRUE	ENSBTAG00000004653(ADGRA3)
RFI	rs380325483	0	6	43565220	intergenic_region	T	G	0.0826586	-0.09109	0.0237356	0.000124192	0.856697	1.08695	0.274674	ENSBTAG00000004653(ADGRA3)	33800	FALSE	TRUE	ENSBTAG00000004653(ADGRA3)
RFI	rs209575103	0	6	43565555	intergenic_region	G	A	0.0826586	-0.09109	0.0237356	0.000124192	0.856697	1.08695	0.274674	ENSBTAG00000004653(ADGRA3)	34135	FALSE	TRUE	ENSBTAG00000004653(ADGRA3)
RFI	rs208902677	0	6	43565729	intergenic_region	A	G	0.0826586	-0.09109	0.0237356	0.000124192	0.856697	1.08695	0.274674	ENSBTAG00000004653(ADGRA3)	34309	FALSE	TRUE	ENSBTAG00000004653(ADGRA3)
RFI	rs379261511	0	6	43565809	intergenic_region	C	G	0.0826586	-0.09109	0.0237356	0.000124192	0.856697	1.08695	0.274674	ENSBTAG00000004653(ADGRA3)	34389	FALSE	TRUE	ENSBTAG00000004653(ADGRA3)
RFI	rs382325791	0	6	43567314	intergenic_region	T	C	0.0826586	-0.09109	0.0237356	0.000124192	0.856697	1.08695	0.274674	ENSBTAG00000004653(ADGRA3)	35894	FALSE	TRUE	ENSBTAG00000004653(ADGRA3)
RFI	rs134537606	0	16	75221517	intergenic_region	A	T	0.225304	-0.0569976	0.0148522	0.000124215	0.856697	0.979631	0.247554	ENSBTAG00000046723(SYT14)	8873	FALSE	TRUE	ENSBTAG00000046723(SYT14)
RFI	rs136145706	0	16	75780853	intergenic_region	G	A	0.311404	0.0517045	0.0134729	0.000124215	0.856697	0.990363	0.250266	ENSBTAG00000029854(bta-mir-205)	19113	FALSE	FALSE	ENSBTAG00000044497(5S_rRNA) ENSBTAG00000029854(bta-mir-205)
RFI	rs382874902	0	2	56657379	intergenic_region	A	G	0.0568826	-0.107162	0.0279239	0.000124226	0.856697	1.06433	0.268957	ENSBTAG00000024632	54341	FALSE	TRUE	ENSBTAG00000024632
RFI	rs383754996	0	2	56662741	intergenic_region	A	G	0.0568826	-0.107162	0.0279239	0.000124226	0.856697	1.06433	0.268957	ENSBTAG00000024632	48979	FALSE	TRUE	ENSBTAG00000024632
RFI	rs136962937	0	2	56663313	intergenic_region	G	T	0.0568826	-0.107162	0.0279239	0.000124226	0.856697	1.06433	0.268957	ENSBTAG00000024632	48407	FALSE	TRUE	ENSBTAG00000024632
RFI	Chr16:78645715	0	16	78645715	intergenic_region	D	I	0.168489	-0.0642575	0.0167461	0.000124466	0.856697	0.999393	0.252548	ENSBTAG00000037661	55481	FALSE	FALSE	ENSBTAG00000037661
RFI	rs136717409	0	13	18961343	intergenic_region	T	C	0.190283	-0.0608926	0.0158749	0.000125173	0.856697	0.986987	0.249413	ENSBTAG00000014991(PARD3)	20672	FALSE	FALSE	ENSBTAG00000014991(PARD3)
RFI	rs381376932	0	6	36668731	intergenic_region	A	G	0.360391	0.0523624	0.0136539	0.000125584	0.856697	1.09188	0.275921	ENSBTAG00000024957(SNCA)	236305	FALSE	TRUE
RFI	rs110555937	0	6	36678737	intergenic_region	A	G	0.361269	0.0523385	0.013649	0.000125762	0.856697	1.09204	0.275961	ENSBTAG00000024957(SNCA)	246311	FALSE	TRUE
RFI	rs41750506	0	15	23519871	intergenic_region	A	G	0.39251	-0.0487998	0.0127266	0.000125827	0.856697	0.981013	0.247903	ENSBTAG00000015810(PLET1)	529393	FALSE	FALSE
RFI	rs378999604	0	12	19127463	intron_variant	G	T	0.0477733	-0.108961	0.0284183	0.000125986	0.856697	0.933075	0.235789	ENSBTAG00000007329(SETDB2)	Within	FALSE	TRUE	ENSBTAG00000034222(CAB39L) ENSBTAG00000007329(SETDB2) ENSBTAG00000013159(PHF11) ENSBTAG00000034269(RCBTB1) ENSBTAG00000029179(5S_rRNA)
RFI	rs378379642	0	21	56088187	intron_variant	C	T	0.0572874	0.0988982	0.0257951	0.000126081	0.856697	0.912566	0.230607	ENSBTAG00000017216(FRMD5)	Within	FALSE	FALSE	ENSBTAG00000017215(WDR76) ENSBTAG00000017216(FRMD5)
RFI	rs380660723	0	21	56088286	intron_variant	A	C	0.0572874	0.0988982	0.0257951	0.000126081	0.856697	0.912566	0.230607	ENSBTAG00000017216(FRMD5)	Within	FALSE	FALSE	ENSBTAG00000017215(WDR76) ENSBTAG00000017216(FRMD5)
RFI	rs110925240	0	16	75752082	intergenic_region	T	C	0.314575	0.0518641	0.0135277	0.000126117	0.856697	1.002	0.253206	ENSBTAG00000029854(bta-mir-205)	47884	FALSE	FALSE	ENSBTAG00000029854(bta-mir-205)
RFI	rs446280924	0	8	106856851	intergenic_region	T	G	0.167139	0.0713882	0.0186237	0.000126486	0.856697	1.22561	0.309713	ENSBTAG00000044523(5S_rRNA)	168103	FALSE	TRUE
RFI	Chr8:106857944	0	8	106857944	intergenic_region	D	I	0.167139	0.0713882	0.0186237	0.000126486	0.856697	1.22561	0.309713	ENSBTAG00000044523(5S_rRNA)	167010	FALSE	TRUE
RFI	rs383179809	11	28	39100815	intergenic_region	A	T	0.0374494	-0.116528	0.0304003	0.000126526	0.856697	0.845625	0.213691	ENSBTAG00000042646(U6)	53067	TRUE	TRUE	ENSBTAG00000042646(U6)
RFI	rs385227451	0	8	13870346	intergenic_region	G	A	0.0820513	0.0835435	0.0217973	0.000126722	0.856697	0.908193	0.229502	ENSBTAG00000046043	817733	FALSE	TRUE
RFI	rs110983056	0	3	6824850	intron_variant	G	A	0.0807692	-0.08484	0.0221378	0.000126924	0.856697	0.923253	0.233307	ENSBTAG00000004885(DDR2)	Within	FALSE	TRUE	ENSBTAG00000004885(DDR2)
RFI	rs382886935	0	7	38292400	intergenic_region	A	C	0.155938	-0.0656775	0.0171384	0.000127011	0.856697	0.980863	0.247865	ENSBTAG00000043273(U6atac)	27095	FALSE	TRUE	ENSBTAG00000043273(U6atac)
RFI	rs110310825	0	23	19774444	downstream_gene_variant	G	A	0.328677	-0.0516261	0.0134725	0.000127133	0.856697	1.01599	0.256741	ENSBTAG00000003632(CYP39A1)	2198	FALSE	FALSE	ENSBTAG00000003632(CYP39A1) ENSBTAG00000043423(U6)
RFI	rs383844401	0	5	9083960	intergenic_region	T	G	0.0478408	0.108005	0.0281875	0.000127274	0.856697	0.918004	0.231981	ENSBTAG00000034693(SYT1)	21663	FALSE	TRUE	ENSBTAG00000034693(SYT1)
RFI	rs385549168	0	7	41159451	intron_variant	A	G	0.0246964	0.156067	0.0407406	0.000127758	0.856697	1.01355	0.256125	ENSBTAG00000006428(ZNF354A)	Within	FALSE	TRUE	ENSBTAG00000019414(CLK4) ENSBTAG00000006428(ZNF354A) ENSBTAG00000007359(PROP1) ENSBTAG00000030704 ENSBTAG00000046194 ENSBTAG00000045086(7SK)
RFI	rs471452176	5	12	75450949	intergenic_region	C	G	0.0315789	0.126851	0.0331226	0.000128276	0.856697	0.850155	0.214835	ENSBTAG00000026070	6948	TRUE	TRUE	ENSBTAG00000026070
RFI	rs460009260	1	19	57064587	intron_variant	G	C	0.027058	-0.139926	0.0365527	0.000129151	0.856697	0.890489	0.225028	ENSBTAG00000039466(CDR2L)	Within	TRUE	TRUE	ENSBTAG00000026645 ENSBTAG00000021231(KCTD2) ENSBTAG00000021227(ATP5H) ENSBTAG00000003303(MRPL58) ENSBTAG00000039466(CDR2L) ENSBTAG00000010809(HID1) ENSBTAG00000040111(OTOP3) ENSBTAG00000021257(OTOP2) ENSBTAG00000017252(USH1G)
RFI	rs208094562	0	3	41509039	intron_variant	C	T	0.321255	-0.0513437	0.0134131	0.000129247	0.856697	0.99307	0.25095	ENSBTAG00000000845(OLFM3)	Within	FALSE	TRUE	ENSBTAG00000000845(OLFM3)
RFI	rs378462341	56	26	34232139	intergenic_region	A	G	0.208637	-0.0636796	0.0166358	0.000129264	0.856697	1.15669	0.292297	ENSBTAG00000019322(HABP2)	72546	TRUE	FALSE
RFI	rs211497367	0	7	96812652	intergenic_region	C	G	0.304521	0.05258	0.0137365	0.000129314	0.856697	1.01156	0.255622	ENSBTAG00000006110	118477	FALSE	FALSE
RFI	rs469648324	21	28	36939284	intergenic_region	C	G	0.0821862	-0.0896638	0.0234259	0.000129422	0.856697	1.0477	0.264755	ENSBTAG00000045046(U2)	454278	TRUE	FALSE
RFI	rs465365941	0	28	36939572	intergenic_region	C	T	0.0821862	-0.0896638	0.0234259	0.000129422	0.856697	1.0477	0.264755	ENSBTAG00000045046(U2)	454566	FALSE	FALSE
RFI	rs134613280	0	7	38292653	intergenic_region	A	G	0.156005	-0.0656003	0.0171394	0.000129472	0.856697	0.978902	0.24737	ENSBTAG00000043273(U6atac)	26842	FALSE	TRUE	ENSBTAG00000043273(U6atac)
RFI	rs136069720	0	7	38293603	intergenic_region	A	G	0.156005	-0.0656003	0.0171394	0.000129472	0.856697	0.978902	0.24737	ENSBTAG00000043273(U6atac)	25892	FALSE	TRUE	ENSBTAG00000043273(U6atac)
RFI	rs384533765	0	6	19870949	intergenic_region	A	G	0.10587	0.0759707	0.01985	0.000129588	0.856697	0.943876	0.238519	ENSBTAG00000047891(GIMD1)	220417	FALSE	TRUE
RFI	rs110838513	0	27	37357986	3_prime_UTR_variant	A	G	0.159852	0.0658254	0.0172	0.000129685	0.856697	1.00533	0.254049	ENSBTAG00000007634(HOOK3)	Within	TRUE	TRUE	ENSBTAG00000007634(HOOK3) ENSBTAG00000003201(FNTA) ENSBTAG00000003649(POMK) ENSBTAG00000037030(U3)
RFI	rs380551492	0	7	96823954	intergenic_region	C	T	0.198718	0.0608309	0.0158958	0.000129795	0.856697	1.01793	0.257233	ENSBTAG00000006110	129779	FALSE	FALSE
RFI	rs136601311	0	8	109682108	intergenic_region	G	A	0.229757	-0.0579427	0.0151423	0.000129953	0.856697	1.02646	0.259388	ENSBTAG00000040129(5S_rRNA)	28512	FALSE	FALSE	ENSBTAG00000040129(5S_rRNA)
RFI	rs110658483	0	8	109682332	intergenic_region	G	A	0.229757	-0.0579427	0.0151423	0.000129953	0.856697	1.02646	0.259388	ENSBTAG00000040129(5S_rRNA)	28288	FALSE	FALSE	ENSBTAG00000040129(5S_rRNA)
RFI	rs135459818	0	8	109682717	intergenic_region	G	A	0.229757	-0.0579427	0.0151423	0.000129953	0.856697	1.02646	0.259388	ENSBTAG00000040129(5S_rRNA)	27903	FALSE	FALSE	ENSBTAG00000040129(5S_rRNA)
RFI	rs134023815	0	16	75755960	intergenic_region	A	T	0.353981	0.0502083	0.0131213	0.000129989	0.856697	0.995922	0.251671	ENSBTAG00000029854(bta-mir-205)	44006	FALSE	FALSE	ENSBTAG00000029854(bta-mir-205)
RFI	rs135076380	0	15	23516089	intergenic_region	A	G	0.394062	-0.0487269	0.0127361	0.000130307	0.856697	0.979443	0.247507	ENSBTAG00000015810(PLET1)	525611	FALSE	FALSE
RFI	rs109345206	0	12	88555131	intergenic_region	C	A	0.0550607	-0.100467	0.0262623	0.000130483	0.856697	0.90728	0.229271	ENSBTAG00000012019(IRS2)	109394	FALSE	TRUE
RFI	rs110380223	0	12	88555171	intergenic_region	T	C	0.0550607	-0.100467	0.0262623	0.000130483	0.856697	0.90728	0.229271	ENSBTAG00000012019(IRS2)	109354	FALSE	TRUE
RFI	rs210897212	0	7	96822049	intergenic_region	T	C	0.198785	0.0608447	0.015905	0.000130503	0.856697	1.01866	0.257415	ENSBTAG00000006110	127874	FALSE	FALSE
RFI	rs209526706	0	7	96822159	intergenic_region	G	A	0.198785	0.0608447	0.015905	0.000130503	0.856697	1.01866	0.257415	ENSBTAG00000006110	127984	FALSE	FALSE
RFI	rs386015588	0	7	96822771	intergenic_region	A	G	0.198785	0.0608447	0.015905	0.000130503	0.856697	1.01866	0.257415	ENSBTAG00000006110	128596	FALSE	FALSE
RFI	rs132730112	0	8	106146057	intergenic_region	G	T	0.287179	-0.0537834	0.0140598	0.000130597	0.856697	1.02301	0.258515	ENSBTAG00000000575(TNC)	78170	FALSE	TRUE
RFI	rs136669917	0	16	75782540	intergenic_region	C	T	0.313428	0.051459	0.0134524	0.00013063	0.856697	0.984454	0.248773	ENSBTAG00000029854(bta-mir-205)	17426	FALSE	FALSE	ENSBTAG00000044497(5S_rRNA) ENSBTAG00000029854(bta-mir-205)
RFI	rs437567122	0	2	20129566	intergenic_region	C	G	0.0580972	0.100515	0.0262773	0.000130678	0.856697	0.955151	0.241368	ENSBTAG00000043318(U6)	176011	FALSE	TRUE
RFI	rs133510738	0	4	84153960	intergenic_region	T	C	0.114642	-0.0745131	0.0194802	0.000130732	0.856697	0.973592	0.246028	ENSBTAG00000006152	474162	FALSE	FALSE
RFI	rs109893070	0	8	109650582	intergenic_region	C	T	0.476721	-0.0498858	0.0130422	0.000130795	0.856697	1.07251	0.271024	ENSBTAG00000040129(5S_rRNA)	60038	FALSE	TRUE	ENSBTAG00000040129(5S_rRNA)
RFI	rs210034563	0	7	96814653	intergenic_region	G	C	0.307557	0.0525095	0.0137294	0.000130983	0.856697	1.01446	0.256355	ENSBTAG00000006110	120478	FALSE	FALSE
RFI	rs135830796	207	24	45622706	intergenic_region	A	G	0.469501	0.0486496	0.0127204	0.000131013	0.856697	1.01842	0.257357	ENSBTAG00000043507(U4)	67831	TRUE	TRUE	ENSBTAG00000043507(U4)
RFI	rs378759549	0	6	36680281	intergenic_region	T	C	0.350742	0.0523361	0.0136846	0.000131067	0.856697	1.0776	0.27231	ENSBTAG00000024957(SNCA)	247855	FALSE	TRUE
RFI	rs133670818	0	4	84132393	intergenic_region	T	A	0.115789	-0.0740816	0.0193717	0.000131191	0.856697	0.970718	0.245302	ENSBTAG00000006152	495729	FALSE	FALSE
RFI	rs434981987	6	17	74358951	intron_variant	A	G	0.0299595	0.135101	0.0353298	0.000131316	0.856697	0.916411	0.231578	ENSBTAG00000019244(P2RX6)	Within	TRUE	TRUE	ENSBTAG00000045548(CRKL) ENSBTAG00000038132(AIFM3) ENSBTAG00000011292(LZTR1) ENSBTAG00000044198(THAP7) ENSBTAG00000030979(TUBA3E) ENSBTAG00000019244(P2RX6) ENSBTAG00000009145(SLC7A4) ENSBTAG00000038258 ENSBTAG00000014646(MZT2) ENSBTAG00000002130(SMPD4) ENSBTAG00000031018 ENSBTAG00000018048(MED15)
RFI	rs208723770	0	3	41509155	intron_variant	C	T	0.324224	-0.0511608	0.0133794	0.00013139	0.856697	0.990767	0.250368	ENSBTAG00000000845(OLFM3)	Within	FALSE	TRUE	ENSBTAG00000000845(OLFM3)
RFI	rs471297059	9	4	70454790	intergenic_region	G	T	0.0244939	-0.153272	0.0400844	0.000131452	0.856697	0.969756	0.245059	ENSBTAG00000029945(bta-mir-148a)	40472	TRUE	TRUE	ENSBTAG00000029945(bta-mir-148a)
RFI	rs481487361	0	28	10974920	intergenic_region	G	C	0.0893387	0.0812647	0.0212544	0.000131605	0.856697	0.928217	0.234562	ENSBTAG00000046453	40638	FALSE	TRUE	ENSBTAG00000046453
RFI	rs436031449	0	4	3377799	intergenic_region	A	T	0.0225371	-0.157522	0.0412023	0.000131765	0.856697	0.944343	0.238637	ENSBTAG00000044810(SNORA31)	143061	FALSE	TRUE
RFI	rs210651776	0	2	56348521	intergenic_region	C	T	0.0603239	-0.103175	0.026989	0.000131918	0.856697	1.04247	0.263435	ENSBTAG00000024632	363199	FALSE	TRUE
RFI	rs207662065	0	2	56348662	intergenic_region	T	G	0.0603239	-0.103175	0.026989	0.000131918	0.856697	1.04247	0.263435	ENSBTAG00000024632	363058	FALSE	TRUE
RFI	rs208238933	0	2	56352029	intergenic_region	G	T	0.0603239	-0.103175	0.026989	0.000131918	0.856697	1.04247	0.263435	ENSBTAG00000024632	359691	FALSE	TRUE
RFI	rs383423062	0	2	56353261	intergenic_region	G	T	0.0603239	-0.103175	0.026989	0.000131918	0.856697	1.04247	0.263435	ENSBTAG00000024632	358459	FALSE	TRUE
RFI	rs109230540	0	8	75221252	intergenic_region	G	T	0.332051	-0.0527609	0.0138017	0.000131949	0.856697	1.06665	0.269544	ENSBTAG00000031632(ADRA1A)	35909	FALSE	FALSE	ENSBTAG00000018373(DPYSL2) ENSBTAG00000031632(ADRA1A)
RFI	rs207790721	0	7	96811390	intergenic_region	C	T	0.306815	0.0525155	0.013739	0.000132183	0.856697	1.01333	0.256069	ENSBTAG00000006110	117215	FALSE	FALSE
RFI	rs209026841	0	7	96812017	intergenic_region	A	G	0.306815	0.0525155	0.013739	0.000132183	0.856697	1.01333	0.256069	ENSBTAG00000006110	117842	FALSE	FALSE
RFI	rs384653475	0	7	96819283	intergenic_region	C	T	0.199123	0.0607528	0.0158959	0.000132416	0.856697	1.01688	0.256966	ENSBTAG00000006110	125108	FALSE	FALSE
RFI	rs378069563	0	7	96819558	intergenic_region	C	T	0.199123	0.0607528	0.0158959	0.000132416	0.856697	1.01688	0.256966	ENSBTAG00000006110	125383	FALSE	FALSE
RFI	rs137424167	0	2	56404972	intergenic_region	A	G	0.0612686	-0.102592	0.0268464	0.00013267	0.856697	1.04582	0.264279	ENSBTAG00000024632	306748	FALSE	TRUE
RFI	rs384479860	0	21	56088393	intron_variant	C	A	0.05722	0.0986281	0.0258099	0.000132735	0.856697	0.906585	0.229095	ENSBTAG00000017216(FRMD5)	Within	FALSE	FALSE	ENSBTAG00000017215(WDR76) ENSBTAG00000017216(FRMD5)
RFI	rs379576574	0	21	56088451	intron_variant	C	G	0.05722	0.0986281	0.0258099	0.000132735	0.856697	0.906585	0.229095	ENSBTAG00000017216(FRMD5)	Within	FALSE	FALSE	ENSBTAG00000017215(WDR76) ENSBTAG00000017216(FRMD5)
RFI	rs211052249	206	10	89754263	downstream_gene_variant	A	C	0.0412955	-0.119548	0.0312873	0.000132928	0.856697	0.97751	0.247018	ENSBTAG00000020480(SPTLC2)	2728	TRUE	TRUE	ENSBTAG00000020475(VIPAS39) ENSBTAG00000020477(AHSA1) ENSBTAG00000039353 ENSBTAG00000020480(SPTLC2)
RFI	rs110756738	0	23	19774452	downstream_gene_variant	C	T	0.331174	-0.0513286	0.0134335	0.00013295	0.856697	1.00818	0.254768	ENSBTAG00000003632(CYP39A1)	2190	FALSE	FALSE	ENSBTAG00000003632(CYP39A1) ENSBTAG00000043423(U6)
RFI	rs377959601	0	24	46362333	intergenic_region	C	T	0.0976383	-0.0803711	0.021035	0.000133003	0.856697	0.983218	0.24846	ENSBTAG00000042092(U6)	7981	FALSE	TRUE	ENSBTAG00000002507(ATP5A1) ENSBTAG00000002512(HAUS1) ENSBTAG00000032964 ENSBTAG00000042092(U6)
RFI	rs521095214	0	16	78642445	intergenic_region	G	A	0.168826	-0.0640235	0.0167566	0.000133021	0.856697	0.993709	0.251111	ENSBTAG00000037661	52211	FALSE	FALSE	ENSBTAG00000037661
RFI	rs379596514	0	6	36679819	intergenic_region	G	A	0.350405	0.0522637	0.0136797	0.000133165	0.856697	1.07414	0.271437	ENSBTAG00000024957(SNCA)	247393	FALSE	TRUE
RFI	rs436843385	0	28	37074810	intergenic_region	T	C	0.0722672	-0.0950811	0.0248872	0.000133191	0.856697	1.04713	0.264612	ENSBTAG00000045046(U2)	589804	FALSE	TRUE
RFI	rs109827585	0	8	75231062	intergenic_region	G	A	0.331849	-0.0527323	0.0138032	0.000133297	0.856697	1.06517	0.269169	ENSBTAG00000031632(ADRA1A)	26099	FALSE	FALSE	ENSBTAG00000018373(DPYSL2) ENSBTAG00000031632(ADRA1A)
RFI	rs211490503	0	8	75231316	intergenic_region	A	G	0.331849	-0.0527323	0.0138032	0.000133297	0.856697	1.06517	0.269169	ENSBTAG00000031632(ADRA1A)	25845	FALSE	FALSE	ENSBTAG00000018373(DPYSL2) ENSBTAG00000031632(ADRA1A)
RFI	rs133389838	0	8	75233261	intergenic_region	G	A	0.331849	-0.0527323	0.0138032	0.000133297	0.856697	1.06517	0.269169	ENSBTAG00000031632(ADRA1A)	23900	FALSE	FALSE	ENSBTAG00000018373(DPYSL2) ENSBTAG00000031632(ADRA1A)
RFI	rs137237976	0	8	75233460	intergenic_region	A	G	0.331849	-0.0527323	0.0138032	0.000133297	0.856697	1.06517	0.269169	ENSBTAG00000031632(ADRA1A)	23701	FALSE	FALSE	ENSBTAG00000018373(DPYSL2) ENSBTAG00000031632(ADRA1A)
RFI	rs136626871	94	16	13519523	intron_variant	C	A	0.313563	0.0526663	0.0137862	0.000133339	0.856697	1.03143	0.260644	ENSBTAG00000037494(RGS21)	Within	TRUE	FALSE	ENSBTAG00000037494(RGS21)
RFI	rs41591874	0	10	70664183	intron_variant	C	T	0.349663	-0.0494784	0.0129535	0.000133613	0.856697	0.961764	0.243039	ENSBTAG00000020880(C10H14orf37)	Within	FALSE	FALSE	ENSBTAG00000020880(C10H14orf37) ENSBTAG00000045091
RFI	rs133022707	0	16	75774042	intergenic_region	T	C	0.454588	0.0479749	0.0125602	0.000133675	0.856697	0.98587	0.249131	ENSBTAG00000029854(bta-mir-205)	25924	FALSE	FALSE	ENSBTAG00000044497(5S_rRNA) ENSBTAG00000029854(bta-mir-205)
RFI	rs381764977	0	3	16685390	3_prime_UTR_variant	G	A	0.140081	-0.0684735	0.0179295	0.000133973	0.856697	0.975733	0.246569	ENSBTAG00000006235(INTS3)	Within	FALSE	FALSE	ENSBTAG00000006678(GATAD2B) ENSBTAG00000021862(SLC27A3) ENSBTAG00000006235(INTS3) ENSBTAG00000006234(NPR1)
RFI	rs41815838	5	16	57857255	downstream_gene_variant	G	A	0.381107	-0.0489486	0.0128192	0.000134323	0.856697	0.97632	0.246717	ENSBTAG00000017691	4501	TRUE	TRUE	ENSBTAG00000015650(TNN) ENSBTAG00000017691
RFI	rs110932718	0	6	36679620	intergenic_region	T	C	0.350472	0.0522448	0.0136847	0.000134674	0.856697	1.07346	0.271265	ENSBTAG00000024957(SNCA)	247194	FALSE	TRUE
RFI	rs377822715	0	1	148092528	intergenic_region	A	G	0.0288799	-0.137144	0.0359318	0.00013521	0.856697	0.911321	0.230292	ENSBTAG00000005503(PRMT2)	10467	FALSE	TRUE	ENSBTAG00000005503(PRMT2) ENSBTAG00000044930(bta-mir-2289)
RFI	rs384726914	0	1	148094024	intergenic_region	A	G	0.0288799	-0.137144	0.0359318	0.00013521	0.856697	0.911321	0.230292	ENSBTAG00000005503(PRMT2)	11963	FALSE	TRUE	ENSBTAG00000005503(PRMT2) ENSBTAG00000044930(bta-mir-2289)
RFI	rs382573447	0	8	13841767	intergenic_region	C	T	0.079892	0.0839933	0.0220074	0.000135303	0.856697	0.895943	0.226406	ENSBTAG00000046043	789154	FALSE	TRUE
RFI	rs207624900	1	28	27669013	intergenic_region	T	C	0.0445344	0.112943	0.0295976	0.000135663	0.856697	0.937731	0.236966	ENSBTAG00000046357	11667	TRUE	TRUE	ENSBTAG00000014270(UNC5B) ENSBTAG00000047119 ENSBTAG00000046357 ENSBTAG00000021497(CDH23)
RFI	rs211506971	0	28	27670114	intergenic_region	T	C	0.0445344	0.112943	0.0295976	0.000135663	0.856697	0.937731	0.236966	ENSBTAG00000046357	10566	FALSE	TRUE	ENSBTAG00000047119 ENSBTAG00000046357 ENSBTAG00000021497(CDH23)
RFI	rs136038559	0	16	13564344	intergenic_region	A	G	0.303374	0.0528625	0.0138536	0.00013575	0.856697	1.02029	0.257828	ENSBTAG00000037494(RGS21)	28197	FALSE	FALSE	ENSBTAG00000037494(RGS21)
RFI	rs209525656	0	17	19500400	intergenic_region	G	T	0.0726721	-0.0903066	0.0236688	0.000135944	0.856697	0.949487	0.239937	ENSBTAG00000034089	61684	FALSE	TRUE	ENSBTAG00000034089
RFI	rs211172591	0	17	19500719	intergenic_region	C	G	0.0726721	-0.0903066	0.0236688	0.000135944	0.856697	0.949487	0.239937	ENSBTAG00000034089	62003	FALSE	TRUE	ENSBTAG00000034089
RFI	Chr8:106841361	0	8	106841361	intergenic_region	I	D	0.167139	0.0707579	0.0185469	0.000136143	0.856697	1.20406	0.304268	ENSBTAG00000044523(5S_rRNA)	183593	FALSE	TRUE
RFI	Chr7:96814743	0	7	96814743	intergenic_region	I	D	0.307287	0.0524078	0.0137401	0.000136617	0.856697	1.01004	0.255238	ENSBTAG00000006110	120568	FALSE	FALSE
RFI	rs209217553	3	19	1138994	intron_variant	T	C	0.236572	0.0557539	0.0146189	0.000136829	0.856697	0.969909	0.245097	ENSBTAG00000034681(CA10)	Within	TRUE	TRUE	ENSBTAG00000034681(CA10)
RFI	rs41591875	0	10	70663937	intron_variant	T	C	0.34973	-0.049491	0.0129782	0.00013707	0.856697	0.962339	0.243184	ENSBTAG00000020880(C10H14orf37)	Within	FALSE	FALSE	ENSBTAG00000020880(C10H14orf37) ENSBTAG00000045091
RFI	rs209635746	0	23	48775515	3_prime_UTR_variant	A	G	0.0562753	0.0990679	0.0259792	0.000137095	0.856697	0.900488	0.227555	ENSBTAG00000007268(F13A1)	Within	FALSE	TRUE	ENSBTAG00000007268(F13A1)
RFI	rs385662685	0	23	19765054	intergenic_region	G	C	0.14413	-0.0678297	0.0177881	0.000137182	0.856697	0.980508	0.247776	ENSBTAG00000003632(CYP39A1)	11588	FALSE	FALSE	ENSBTAG00000003632(CYP39A1) ENSBTAG00000043423(U6)
RFI	rs109924416	0	7	38295241	intergenic_region	C	T	0.155668	-0.0655009	0.0171776	0.000137202	0.856697	0.974218	0.246186	ENSBTAG00000043273(U6atac)	24254	FALSE	TRUE	ENSBTAG00000043273(U6atac)
RFI	rs109283024	126	17	48083867	intergenic_region	G	A	0.125641	-0.0736234	0.0193087	0.000137304	0.856697	1.02873	0.259962	ENSBTAG00000044838(U6)	76202	TRUE	TRUE
RFI	rs380510441	0	1	84339457	intron_variant	G	A	0.02139	0.156118	0.0409469	0.000137455	0.856697	0.881405	0.222732	ENSBTAG00000010394(MCF2L2)	Within	FALSE	TRUE	ENSBTAG00000010394(MCF2L2) ENSBTAG00000010397(B3GNT5) ENSBTAG00000032217
RFI	rs448014857	0	3	120132513	upstream_gene_variant	C	A	0.024224	-0.139915	0.0366997	0.000137617	0.856697	0.799417	0.202014	ENSBTAG00000020592(OTOS)	900	TRUE	TRUE	ENSBTAG00000038082 ENSBTAG00000033837 ENSBTAG00000010910(COPS9) ENSBTAG00000020592(OTOS) ENSBTAG00000033802 ENSBTAG00000040382
RFI	rs134776605	0	16	75752085	intergenic_region	A	G	0.314507	0.0515622	0.013527	0.000137958	0.856697	0.990251	0.250238	ENSBTAG00000029854(bta-mir-205)	47881	FALSE	FALSE	ENSBTAG00000029854(bta-mir-205)
RFI	rs133391976	0	2	56595901	intergenic_region	T	C	0.0594467	-0.104024	0.0272905	0.000137999	0.856697	1.04527	0.26414	ENSBTAG00000024632	115819	FALSE	TRUE
RFI	rs135861863	0	2	56604244	intergenic_region	G	A	0.0594467	-0.104024	0.0272905	0.000137999	0.856697	1.04527	0.26414	ENSBTAG00000024632	107476	FALSE	TRUE
RFI	rs110424403	0	17	42674902	intergenic_region	A	G	0.0962888	-0.0807249	0.021181	0.000138299	0.856697	0.979647	0.247558	ENSBTAG00000004775(GRIA2)	86142	FALSE	TRUE
RFI	rs378910999	0	12	54254664	intergenic_region	C	T	0.100405	0.0789794	0.020725	0.000138502	0.856697	0.973372	0.245972	ENSBTAG00000043485(U6)	54487	FALSE	TRUE	ENSBTAG00000043485(U6)
RFI	rs381457860	0	12	54254670	intergenic_region	G	A	0.100405	0.0789794	0.020725	0.000138502	0.856697	0.973372	0.245972	ENSBTAG00000043485(U6)	54493	FALSE	TRUE	ENSBTAG00000043485(U6)
RFI	rs208268153	0	3	16685588	3_prime_UTR_variant	C	T	0.0746289	-0.0911118	0.0239106	0.000138671	0.856697	0.990424	0.250281	ENSBTAG00000006235(INTS3)	Within	FALSE	FALSE	ENSBTAG00000006678(GATAD2B) ENSBTAG00000021862(SLC27A3) ENSBTAG00000006235(INTS3) ENSBTAG00000006234(NPR1)
RFI	rs380309953	0	3	16691722	intron_variant	D	I	0.0746289	-0.0911118	0.0239106	0.000138671	0.856697	0.990424	0.250281	ENSBTAG00000006235(INTS3)	Within	FALSE	FALSE	ENSBTAG00000006678(GATAD2B) ENSBTAG00000021862(SLC27A3) ENSBTAG00000006235(INTS3) ENSBTAG00000006234(NPR1)
RFI	rs110394110	0	7	38293202	intergenic_region	T	C	0.156073	-0.0653121	0.0171409	0.00013879	0.856697	0.970664	0.245288	ENSBTAG00000043273(U6atac)	26293	FALSE	TRUE	ENSBTAG00000043273(U6atac)
RFI	rs135012484	0	7	38288704	intergenic_region	A	T	0.155398	-0.0654055	0.0171689	0.000139225	0.856697	0.970007	0.245122	ENSBTAG00000043273(U6atac)	30791	FALSE	TRUE	ENSBTAG00000043273(U6atac)
RFI	rs207917233	0	7	38289535	intergenic_region	A	G	0.155398	-0.0654055	0.0171689	0.000139225	0.856697	0.970007	0.245122	ENSBTAG00000043273(U6atac)	29960	FALSE	TRUE	ENSBTAG00000043273(U6atac)
RFI	rs109281984	0	7	38291441	intergenic_region	T	C	0.155398	-0.0654055	0.0171689	0.000139225	0.856697	0.970007	0.245122	ENSBTAG00000043273(U6atac)	28054	FALSE	TRUE	ENSBTAG00000043273(U6atac)
RFI	rs208715694	2	3	72252117	intergenic_region	C	T	0.0373144	-0.123898	0.032524	0.000139279	0.856697	0.952661	0.240739	ENSBTAG00000006600	225054	TRUE	TRUE
RFI	rs41686141	0	13	39829404	intron_variant	G	T	0.187314	-0.0616351	0.0161798	0.000139308	0.856697	0.999075	0.252468	ENSBTAG00000020382(RIN2)	Within	FALSE	TRUE	ENSBTAG00000020382(RIN2) ENSBTAG00000001144(NAA20) ENSBTAG00000045220(bta-mir-2305)
RFI	rs135379970	0	8	106819899	intergenic_region	A	G	0.169771	0.0681488	0.0178908	0.000139445	0.856697	1.13091	0.285782	ENSBTAG00000044523(5S_rRNA)	205055	FALSE	TRUE
RFI	rs461224966	0	20	32894187	intergenic_region	C	T	0.0578947	0.102909	0.0270181	0.000139601	0.856697	0.997916	0.252175	ENSBTAG00000033186(OXCT1)	45464	FALSE	TRUE	ENSBTAG00000033186(OXCT1)
RFI	rs109260187	0	7	38294851	intergenic_region	T	C	0.155601	-0.0654367	0.0171831	0.000139975	0.856697	0.971968	0.245617	ENSBTAG00000043273(U6atac)	24644	FALSE	TRUE	ENSBTAG00000043273(U6atac)
RFI	rs109696014	0	7	38294959	intergenic_region	T	C	0.155601	-0.0654367	0.0171831	0.000139975	0.856697	0.971968	0.245617	ENSBTAG00000043273(U6atac)	24536	FALSE	TRUE	ENSBTAG00000043273(U6atac)
RFI	rs110600514	0	7	38294984	intergenic_region	T	C	0.155601	-0.0654367	0.0171831	0.000139975	0.856697	0.971968	0.245617	ENSBTAG00000043273(U6atac)	24511	FALSE	TRUE	ENSBTAG00000043273(U6atac)
RFI	rs109448407	0	7	38295079	intergenic_region	A	C	0.155601	-0.0654367	0.0171831	0.000139975	0.856697	0.971968	0.245617	ENSBTAG00000043273(U6atac)	24416	FALSE	TRUE	ENSBTAG00000043273(U6atac)
RFI	rs110155828	0	7	38295552	intergenic_region	C	A	0.155601	-0.0654367	0.0171831	0.000139975	0.856697	0.971968	0.245617	ENSBTAG00000043273(U6atac)	23943	FALSE	TRUE	ENSBTAG00000043273(U6atac)
RFI	rs110520741	0	7	38295725	intergenic_region	A	G	0.155601	-0.0654367	0.0171831	0.000139975	0.856697	0.971968	0.245617	ENSBTAG00000043273(U6atac)	23770	FALSE	TRUE	ENSBTAG00000043273(U6atac)
RFI	rs109857367	0	7	38295934	intergenic_region	A	G	0.155601	-0.0654367	0.0171831	0.000139975	0.856697	0.971968	0.245617	ENSBTAG00000043273(U6atac)	23561	FALSE	TRUE	ENSBTAG00000043273(U6atac)
RFI	rs110174880	0	7	38296200	intergenic_region	T	A	0.155601	-0.0654367	0.0171831	0.000139975	0.856697	0.971968	0.245617	ENSBTAG00000043273(U6atac)	23295	FALSE	TRUE	ENSBTAG00000043273(U6atac)
RFI	rs132929931	0	7	38296511	intergenic_region	G	A	0.155601	-0.0654367	0.0171831	0.000139975	0.856697	0.971968	0.245617	ENSBTAG00000043273(U6atac)	22984	FALSE	TRUE	ENSBTAG00000043273(U6atac)
RFI	rs134983932	0	7	38296936	intergenic_region	T	C	0.155601	-0.0654367	0.0171831	0.000139975	0.856697	0.971968	0.245617	ENSBTAG00000043273(U6atac)	22559	FALSE	TRUE	ENSBTAG00000043273(U6atac)
RFI	rs110524133	0	7	38296980	intergenic_region	T	C	0.155601	-0.0654367	0.0171831	0.000139975	0.856697	0.971968	0.245617	ENSBTAG00000043273(U6atac)	22515	FALSE	TRUE	ENSBTAG00000043273(U6atac)
RFI	rs109595755	0	7	38296995	intergenic_region	A	C	0.155601	-0.0654367	0.0171831	0.000139975	0.856697	0.971968	0.245617	ENSBTAG00000043273(U6atac)	22500	FALSE	TRUE	ENSBTAG00000043273(U6atac)
RFI	rs110963921	0	7	38297401	intergenic_region	G	T	0.155601	-0.0654367	0.0171831	0.000139975	0.856697	0.971968	0.245617	ENSBTAG00000043273(U6atac)	22094	FALSE	TRUE	ENSBTAG00000043273(U6atac)
RFI	rs109033297	0	7	38297440	intergenic_region	T	C	0.155601	-0.0654367	0.0171831	0.000139975	0.856697	0.971968	0.245617	ENSBTAG00000043273(U6atac)	22055	FALSE	TRUE	ENSBTAG00000043273(U6atac)
RFI	rs209242966	0	7	96811554	intergenic_region	A	G	0.306478	0.0522983	0.0137335	0.000140048	0.856697	1.00435	0.2538	ENSBTAG00000006110	117379	FALSE	FALSE
RFI	rs110078719	0	7	38295816	intergenic_region	A	C	0.155601	-0.0653441	0.0171606	0.00014021	0.856697	0.969219	0.244923	ENSBTAG00000043273(U6atac)	23679	FALSE	TRUE	ENSBTAG00000043273(U6atac)
RFI	rs134241190	0	14	46456216	intergenic_region	T	C	0.212955	0.060037	0.015768	0.000140369	0.856697	1.0437	0.263744	ENSBTAG00000014026(PAG1)	102054	FALSE	TRUE
RFI	rs109648329	0	2	120119725	intergenic_region	A	G	0.0973009	0.0824834	0.0216641	0.000140454	0.856697	1.03239	0.260885	ENSBTAG00000017684(NMUR1)	14171	FALSE	TRUE	ENSBTAG00000017684(NMUR1) ENSBTAG00000047784(TEX44)
RFI	rs378981691	0	7	96814079	intergenic_region	G	A	0.208097	0.0594664	0.0156194	0.000140545	0.856697	1.00677	0.254412	ENSBTAG00000006110	119904	FALSE	FALSE
RFI	rs380822581	0	7	96814088	intergenic_region	C	T	0.208097	0.0594664	0.0156194	0.000140545	0.856697	1.00677	0.254412	ENSBTAG00000006110	119913	FALSE	FALSE
RFI	rs110677904	0	7	38295297	intergenic_region	A	G	0.155735	-0.0653556	0.0171672	0.000140661	0.856697	0.970241	0.245181	ENSBTAG00000043273(U6atac)	24198	FALSE	TRUE	ENSBTAG00000043273(U6atac)
RFI	rs110924836	0	7	38295309	intergenic_region	A	G	0.155735	-0.0653556	0.0171672	0.000140661	0.856697	0.970241	0.245181	ENSBTAG00000043273(U6atac)	24186	FALSE	TRUE	ENSBTAG00000043273(U6atac)
RFI	rs109153070	0	3	6830735	intron_variant	T	C	0.0807018	-0.0845228	0.0222021	0.00014068	0.856697	0.915664	0.23139	ENSBTAG00000004885(DDR2)	Within	FALSE	TRUE	ENSBTAG00000004885(DDR2) ENSBTAG00000010206(UAP1)
RFI	rs133343150	0	3	6830750	intron_variant	A	C	0.0807018	-0.0845228	0.0222021	0.00014068	0.856697	0.915664	0.23139	ENSBTAG00000004885(DDR2)	Within	FALSE	TRUE	ENSBTAG00000004885(DDR2) ENSBTAG00000010206(UAP1)
RFI	rs137248705	0	3	6830762	intron_variant	G	A	0.0807018	-0.0845228	0.0222021	0.00014068	0.856697	0.915664	0.23139	ENSBTAG00000004885(DDR2)	Within	FALSE	TRUE	ENSBTAG00000004885(DDR2) ENSBTAG00000010206(UAP1)
RFI	rs209112586	0	1	125927490	intergenic_region	C	G	0.373347	-0.0500414	0.0131467	0.000141007	0.856697	1.01216	0.255773	ENSBTAG00000007933(C1H3orf58)	42523	FALSE	TRUE	ENSBTAG00000007933(C1H3orf58)
RFI	rs380947552	0	7	96886129	intergenic_region	C	T	0.297773	0.0520634	0.0136787	0.000141137	0.856697	0.979212	0.247448	ENSBTAG00000006110	191954	FALSE	TRUE
RFI	rs481130728	0	8	106841753	intergenic_region	A	C	0.166667	0.0707387	0.0185866	0.000141286	0.856697	1.20069	0.303416	ENSBTAG00000044523(5S_rRNA)	183201	FALSE	TRUE
RFI	rs477277145	0	8	106842075	intergenic_region	C	A	0.166667	0.0707387	0.0185866	0.000141286	0.856697	1.20069	0.303416	ENSBTAG00000044523(5S_rRNA)	182879	FALSE	TRUE
RFI	rs469306840	0	8	106842120	intergenic_region	C	T	0.166667	0.0707387	0.0185866	0.000141286	0.856697	1.20069	0.303416	ENSBTAG00000044523(5S_rRNA)	182834	FALSE	TRUE
RFI	rs467678651	0	8	106842273	intergenic_region	T	A	0.166667	0.0707387	0.0185866	0.000141286	0.856697	1.20069	0.303416	ENSBTAG00000044523(5S_rRNA)	182681	FALSE	TRUE
RFI	rs476160801	0	8	106842675	intergenic_region	C	T	0.166667	0.0707387	0.0185866	0.000141286	0.856697	1.20069	0.303416	ENSBTAG00000044523(5S_rRNA)	182279	FALSE	TRUE
RFI	rs133888056	0	14	46457617	intergenic_region	C	G	0.213023	0.0599933	0.0157636	0.000141339	0.856697	1.04242	0.263421	ENSBTAG00000014026(PAG1)	103455	FALSE	TRUE
RFI	rs110984827	0	14	46457667	intergenic_region	C	T	0.213023	0.0599933	0.0157636	0.000141339	0.856697	1.04242	0.263421	ENSBTAG00000014026(PAG1)	103505	FALSE	TRUE
RFI	rs134406299	0	16	75778750	intergenic_region	C	G	0.374831	0.0490323	0.0128836	0.000141359	0.856697	0.973299	0.245954	ENSBTAG00000029854(bta-mir-205)	21216	FALSE	FALSE	ENSBTAG00000044497(5S_rRNA) ENSBTAG00000029854(bta-mir-205)
RFI	rs209074602	14	7	30132641	intergenic_region	T	G	0.197706	-0.0582547	0.01531	0.000141804	0.856697	0.92996	0.235002	ENSBTAG00000016137(ZNF608)	214082	TRUE	TRUE
RFI	rs464741148	0	16	78644076	intergenic_region	G	A	0.168556	-0.0637139	0.0167468	0.000142067	0.856697	0.982867	0.248372	ENSBTAG00000037661	53842	FALSE	FALSE	ENSBTAG00000037661
RFI	Chr12:19125407	0	12	19125407	intron_variant	I	D	0.0606613	-0.0962527	0.0253011	0.000142211	0.856697	0.912029	0.230471	ENSBTAG00000007329(SETDB2)	Within	FALSE	TRUE	ENSBTAG00000034222(CAB39L) ENSBTAG00000007329(SETDB2) ENSBTAG00000013159(PHF11) ENSBTAG00000034269(RCBTB1) ENSBTAG00000029179(5S_rRNA)
RFI	rs380483923	0	12	19125575	intron_variant	G	A	0.0606613	-0.0962527	0.0253011	0.000142211	0.856697	0.912029	0.230471	ENSBTAG00000007329(SETDB2)	Within	FALSE	TRUE	ENSBTAG00000034222(CAB39L) ENSBTAG00000007329(SETDB2) ENSBTAG00000013159(PHF11) ENSBTAG00000034269(RCBTB1) ENSBTAG00000029179(5S_rRNA)
RFI	rs383737124	0	12	19125840	intron_variant	C	T	0.0606613	-0.0962527	0.0253011	0.000142211	0.856697	0.912029	0.230471	ENSBTAG00000007329(SETDB2)	Within	FALSE	TRUE	ENSBTAG00000034222(CAB39L) ENSBTAG00000007329(SETDB2) ENSBTAG00000013159(PHF11) ENSBTAG00000034269(RCBTB1) ENSBTAG00000029179(5S_rRNA)
RFI	rs380633925	0	12	19126040	intron_variant	A	G	0.0606613	-0.0962527	0.0253011	0.000142211	0.856697	0.912029	0.230471	ENSBTAG00000007329(SETDB2)	Within	FALSE	TRUE	ENSBTAG00000034222(CAB39L) ENSBTAG00000007329(SETDB2) ENSBTAG00000013159(PHF11) ENSBTAG00000034269(RCBTB1) ENSBTAG00000029179(5S_rRNA)
RFI	rs381545693	0	12	19126412	intron_variant	G	A	0.0606613	-0.0962527	0.0253011	0.000142211	0.856697	0.912029	0.230471	ENSBTAG00000007329(SETDB2)	Within	FALSE	TRUE	ENSBTAG00000034222(CAB39L) ENSBTAG00000007329(SETDB2) ENSBTAG00000013159(PHF11) ENSBTAG00000034269(RCBTB1) ENSBTAG00000029179(5S_rRNA)
RFI	rs385133712	0	12	19126799	intron_variant	C	G	0.0606613	-0.0962527	0.0253011	0.000142211	0.856697	0.912029	0.230471	ENSBTAG00000007329(SETDB2)	Within	FALSE	TRUE	ENSBTAG00000034222(CAB39L) ENSBTAG00000007329(SETDB2) ENSBTAG00000013159(PHF11) ENSBTAG00000034269(RCBTB1) ENSBTAG00000029179(5S_rRNA)
RFI	rs433655064	0	12	19127313	intron_variant	T	C	0.0606613	-0.0962527	0.0253011	0.000142211	0.856697	0.912029	0.230471	ENSBTAG00000007329(SETDB2)	Within	FALSE	TRUE	ENSBTAG00000034222(CAB39L) ENSBTAG00000007329(SETDB2) ENSBTAG00000013159(PHF11) ENSBTAG00000034269(RCBTB1) ENSBTAG00000029179(5S_rRNA)
RFI	rs109572565	0	8	109645074	intergenic_region	C	G	0.47753	-0.0496167	0.0130423	0.000142216	0.856697	1.06113	0.268148	ENSBTAG00000040129(5S_rRNA)	65546	FALSE	TRUE	ENSBTAG00000040129(5S_rRNA)
RFI	rs207961633	71	4	2428637	intergenic_region	T	C	0.402767	-0.0482724	0.0126899	0.000142376	0.856697	0.968377	0.24471	ENSBTAG00000044810(SNORA31)	1092223	TRUE	TRUE
RFI	Chr7:96815359	0	7	96815359	intergenic_region	T	C	0.208232	0.0594492	0.0156281	0.000142386	0.856697	1.00667	0.254386	ENSBTAG00000006110	121184	FALSE	FALSE
RFI	rs453707273	0	6	49326859	intergenic_region	T	G	0.108165	-0.0827123	0.0217437	0.000142397	0.856697	1.14015	0.288116	ENSBTAG00000045570	862060	FALSE	TRUE
RFI	rs453793766	0	16	78691442	intergenic_region	G	A	0.0987854	-0.0801334	0.0210662	0.000142443	0.856697	0.987636	0.249577	ENSBTAG00000013499(LHX9)	93480	FALSE	FALSE
RFI	rs381210171	0	8	13870208	intergenic_region	A	C	0.0819163	0.0829558	0.0218098	0.000142603	0.856697	0.894119	0.225945	ENSBTAG00000046043	817595	FALSE	TRUE
RFI	rs109917342	0	6	36680091	intergenic_region	C	G	0.35054	0.052042	0.0136833	0.000142763	0.856697	1.06524	0.269187	ENSBTAG00000024957(SNCA)	247665	FALSE	TRUE
RFI	rs483296346	0	12	54256229	intergenic_region	C	T	0.0200405	0.150948	0.0396885	0.000142776	0.856697	0.773073	0.195356	ENSBTAG00000043485(U6)	56052	FALSE	TRUE	ENSBTAG00000043485(U6)
RFI	rs137064683	0	7	38288421	intergenic_region	A	G	0.155938	-0.0651498	0.01713	0.000142801	0.856697	0.965165	0.243898	ENSBTAG00000043273(U6atac)	31074	FALSE	TRUE	ENSBTAG00000043273(U6atac)
RFI	rs133696946	0	7	38288623	intergenic_region	G	A	0.155938	-0.0651498	0.01713	0.000142801	0.856697	0.965165	0.243898	ENSBTAG00000043273(U6atac)	30872	FALSE	TRUE	ENSBTAG00000043273(U6atac)
RFI	rs136995730	0	7	38288967	intergenic_region	A	G	0.155938	-0.0651498	0.01713	0.000142801	0.856697	0.965165	0.243898	ENSBTAG00000043273(U6atac)	30528	FALSE	TRUE	ENSBTAG00000043273(U6atac)
RFI	rs109655648	0	5	109592237	intron_variant	T	C	0.186032	0.0616153	0.0162017	0.000142946	0.856697	0.993164	0.250974	ENSBTAG00000013956(BCL2L13)	Within	FALSE	FALSE	ENSBTAG00000009704(CECR2) ENSBTAG00000014238(ATP6V1E1) ENSBTAG00000013956(BCL2L13) ENSBTAG00000013988(BID)
RFI	rs1116695353	0	1	102873609	intergenic_region	D	I	0.032726	0.130058	0.0342017	0.000143133	0.856697	0.925051	0.233762	ENSBTAG00000044337(RNaseP_nuc)	43478	FALSE	TRUE	ENSBTAG00000044337(RNaseP_nuc)
RFI	rs437138201	0	8	106842146	intergenic_region	G	T	0.166599	0.0706754	0.0185857	0.000143142	0.856697	1.19815	0.302775	ENSBTAG00000044523(5S_rRNA)	182808	FALSE	TRUE
RFI	rs135260156	0	16	75773935	intergenic_region	C	T	0.454453	0.0477711	0.0125647	0.000143524	0.856697	0.977464	0.247006	ENSBTAG00000029854(bta-mir-205)	26031	FALSE	FALSE	ENSBTAG00000044497(5S_rRNA) ENSBTAG00000029854(bta-mir-205)
RFI	rs135215871	0	3	6824377	intron_variant	C	T	0.0805668	-0.084376	0.0221926	0.000143536	0.856697	0.911094	0.230235	ENSBTAG00000004885(DDR2)	Within	FALSE	TRUE	ENSBTAG00000004885(DDR2)
RFI	rs133878093	0	28	24675423	intron_variant	T	C	0.133198	0.0683166	0.0179708	0.000143809	0.856697	0.930934	0.235248	ENSBTAG00000014029(HERC4)	Within	FALSE	TRUE	ENSBTAG00000014029(HERC4)
RFI	rs208930890	0	28	24675619	intron_variant	G	A	0.133198	0.0683166	0.0179708	0.000143809	0.856697	0.930934	0.235248	ENSBTAG00000014029(HERC4)	Within	FALSE	TRUE	ENSBTAG00000014029(HERC4)
RFI	rs207862920	0	15	23623546	intergenic_region	C	T	0.0852227	0.0828072	0.0217835	0.000143902	0.856697	0.92354	0.23338	ENSBTAG00000005710(NCAM1)	469643	FALSE	TRUE
RFI	rs384974714	23	26	36499800	intergenic_region	G	A	0.173414	0.0627431	0.0165063	0.000144025	0.856697	0.974884	0.246355	ENSBTAG00000019297(GFRA1)	289425	TRUE	FALSE
RFI	rs110459612	0	7	38294464	intergenic_region	A	G	0.155601	-0.0652409	0.0171651	0.000144231	0.856697	0.96616	0.24415	ENSBTAG00000043273(U6atac)	25031	FALSE	TRUE	ENSBTAG00000043273(U6atac)
RFI	rs379726818	10	4	70328711	intergenic_region	G	A	0.0655196	0.0935404	0.0246108	0.000144241	0.856697	0.925526	0.233882	ENSBTAG00000004136(NFE2L3)	82617	TRUE	TRUE
RFI	rs133753859	0	2	56731214	intron_variant	T	C	0.0657895	-0.0988871	0.0260199	0.000144441	0.856697	1.03832	0.262384	ENSBTAG00000024632	Within	FALSE	TRUE	ENSBTAG00000024632
RFI	rs137683340	0	8	75221042	intergenic_region	A	G	0.331984	-0.0524465	0.0138023	0.000144791	0.856697	1.05387	0.266314	ENSBTAG00000031632(ADRA1A)	36119	FALSE	FALSE	ENSBTAG00000018373(DPYSL2) ENSBTAG00000031632(ADRA1A)
RFI	rs133464488	0	8	75221135	intergenic_region	C	T	0.331984	-0.0524465	0.0138023	0.000144791	0.856697	1.05387	0.266314	ENSBTAG00000031632(ADRA1A)	36026	FALSE	FALSE	ENSBTAG00000018373(DPYSL2) ENSBTAG00000031632(ADRA1A)
RFI	rs110342631	0	8	109688962	intergenic_region	T	C	0.250405	-0.0566607	0.0149125	0.000144959	0.856697	1.04108	0.263081	ENSBTAG00000040129(5S_rRNA)	21658	FALSE	FALSE	ENSBTAG00000040129(5S_rRNA)
RFI	rs133502010	0	16	13069612	intergenic_region	T	C	0.365857	-0.0498904	0.0131353	0.000145757	0.856697	0.997658	0.252109	ENSBTAG00000034366(RGS2)	24392	FALSE	FALSE	ENSBTAG00000034366(RGS2)
RFI	rs43460763	0	6	49665362	intergenic_region	C	T	0.136302	0.0695823	0.0183202	0.0001458	0.856697	0.984715	0.248839	ENSBTAG00000029625(5S_rRNA)	548526	FALSE	TRUE
RFI	rs211455706	0	15	23631438	intergenic_region	T	G	0.0937922	0.0808594	0.0212899	0.000145858	0.856697	0.960074	0.242612	ENSBTAG00000005710(NCAM1)	461751	FALSE	TRUE
RFI	rs208566165	0	2	121116244	intergenic_region	T	C	0.0778003	0.0878286	0.023126	0.000145966	0.856697	0.956152	0.241621	ENSBTAG00000045513	14510	FALSE	TRUE	ENSBTAG00000045513 ENSBTAG00000004603(PHC2)
RFI	rs211413202	0	1	141808198	intron_variant	T	C	0.281984	0.0530414	0.0139672	0.000146129	0.856697	0.984096	0.248682	ENSBTAG00000004754(DSCAM)	Within	FALSE	TRUE	ENSBTAG00000004754(DSCAM)
RFI	rs456730383	0	14	3175387	downstream_gene_variant	T	C	0.0294197	-0.124856	0.0328786	0.000146168	0.856697	0.76902	0.194332	ENSBTAG00000009974(TSNARE1)	3841	TRUE	TRUE	ENSBTAG00000009974(TSNARE1)
RFI	rs383946089	0	7	96814698	intergenic_region	C	T	0.2083	0.0593139	0.0156202	0.000146308	0.856697	1.00233	0.253291	ENSBTAG00000006110	120523	FALSE	FALSE
RFI	rs110290242	0	8	109690304	intergenic_region	A	G	0.253846	-0.0562417	0.0148143	0.000146779	0.856697	1.03506	0.26156	ENSBTAG00000040129(5S_rRNA)	20316	FALSE	FALSE	ENSBTAG00000040129(5S_rRNA)
RFI	rs134145656	0	7	38295880	intergenic_region	A	G	0.157018	-0.0648149	0.017073	0.00014685	0.856697	0.960653	0.242758	ENSBTAG00000043273(U6atac)	23615	FALSE	TRUE	ENSBTAG00000043273(U6atac)
RFI	rs135034663	0	7	38295890	intergenic_region	T	G	0.157018	-0.0648149	0.017073	0.00014685	0.856697	0.960653	0.242758	ENSBTAG00000043273(U6atac)	23605	FALSE	TRUE	ENSBTAG00000043273(U6atac)
RFI	rs208204633	0	4	2429824	intergenic_region	T	C	0.402834	-0.048178	0.0126915	0.000146998	0.856697	0.964645	0.243767	ENSBTAG00000044810(SNORA31)	1091036	FALSE	TRUE
RFI	rs133663720	0	2	56404982	intergenic_region	T	C	0.0610661	-0.1021	0.0268991	0.000147258	0.856697	1.03261	0.260941	ENSBTAG00000024632	306738	FALSE	TRUE
RFI	rs385466911	0	16	1310802	intron_variant	A	C	0.0549258	0.102246	0.0269386	0.000147343	0.856697	0.937527	0.236914	ENSBTAG00000014059(ATP2B4)	Within	TRUE	TRUE	ENSBTAG00000014059(ATP2B4) ENSBTAG00000012349(LAX1)
RFI	rs136460479	0	7	38288849	intergenic_region	G	A	0.15587	-0.0650423	0.0171394	0.000147708	0.856697	0.96164	0.243008	ENSBTAG00000043273(U6atac)	30646	FALSE	TRUE	ENSBTAG00000043273(U6atac)
RFI	rs135670191	0	7	38289885	intergenic_region	A	G	0.15587	-0.0650423	0.0171394	0.000147708	0.856697	0.96164	0.243008	ENSBTAG00000043273(U6atac)	29610	FALSE	TRUE	ENSBTAG00000043273(U6atac)
RFI	rs380907204	0	7	38290584	intergenic_region	C	G	0.15587	-0.0650423	0.0171394	0.000147708	0.856697	0.96164	0.243008	ENSBTAG00000043273(U6atac)	28911	FALSE	TRUE	ENSBTAG00000043273(U6atac)
RFI	rs136367118	0	7	38290668	intergenic_region	T	C	0.15587	-0.0650423	0.0171394	0.000147708	0.856697	0.96164	0.243008	ENSBTAG00000043273(U6atac)	28827	FALSE	TRUE	ENSBTAG00000043273(U6atac)
RFI	rs137422327	0	7	38290687	intergenic_region	C	T	0.15587	-0.0650423	0.0171394	0.000147708	0.856697	0.96164	0.243008	ENSBTAG00000043273(U6atac)	28808	FALSE	TRUE	ENSBTAG00000043273(U6atac)
RFI	rs132913809	0	7	38290722	intergenic_region	G	A	0.15587	-0.0650423	0.0171394	0.000147708	0.856697	0.96164	0.243008	ENSBTAG00000043273(U6atac)	28773	FALSE	TRUE	ENSBTAG00000043273(U6atac)
RFI	rs110688240	0	7	38290872	intergenic_region	A	G	0.15587	-0.0650423	0.0171394	0.000147708	0.856697	0.96164	0.243008	ENSBTAG00000043273(U6atac)	28623	FALSE	TRUE	ENSBTAG00000043273(U6atac)
RFI	rs110200128	0	7	38291680	intergenic_region	C	A	0.15587	-0.0650423	0.0171394	0.000147708	0.856697	0.96164	0.243008	ENSBTAG00000043273(U6atac)	27815	FALSE	TRUE	ENSBTAG00000043273(U6atac)
RFI	rs109259596	0	7	38291831	intergenic_region	A	G	0.15587	-0.0650423	0.0171394	0.000147708	0.856697	0.96164	0.243008	ENSBTAG00000043273(U6atac)	27664	FALSE	TRUE	ENSBTAG00000043273(U6atac)
RFI	rs526287103	0	4	21879693	intergenic_region	T	C	0.037247	-0.119132	0.0313944	0.000147825	0.856697	0.879249	0.222187	ENSBTAG00000042514(SNORA3)	27059	TRUE	TRUE	ENSBTAG00000042514(SNORA3)
RFI	rs110994340	0	12	82625479	intergenic_region	A	G	0.224291	-0.0572627	0.0150907	0.000147907	0.856697	0.985606	0.249064	ENSBTAG00000020389(TPP2)	218816	FALSE	TRUE
RFI	rs211569592	0	3	16689182	intron_variant	G	A	0.0741565	-0.0910511	0.0239962	0.000147998	0.856697	0.983346	0.248493	ENSBTAG00000006235(INTS3)	Within	FALSE	FALSE	ENSBTAG00000006678(GATAD2B) ENSBTAG00000021862(SLC27A3) ENSBTAG00000006235(INTS3) ENSBTAG00000006234(NPR1)
RFI	rs378031213	0	3	16692547	intron_variant	G	A	0.0741565	-0.0910511	0.0239962	0.000147998	0.856697	0.983346	0.248493	ENSBTAG00000006235(INTS3)	Within	FALSE	FALSE	ENSBTAG00000006678(GATAD2B) ENSBTAG00000021862(SLC27A3) ENSBTAG00000006235(INTS3) ENSBTAG00000006234(NPR1)
RFI	rs133255851	0	16	75781226	intergenic_region	A	G	0.312955	0.0510308	0.0134502	0.000148206	0.856697	0.967344	0.244449	ENSBTAG00000029854(bta-mir-205)	18740	FALSE	FALSE	ENSBTAG00000044497(5S_rRNA) ENSBTAG00000029854(bta-mir-205)
RFI	rs136132525	0	16	75781273	intergenic_region	A	C	0.312955	0.0510308	0.0134502	0.000148206	0.856697	0.967344	0.244449	ENSBTAG00000029854(bta-mir-205)	18693	FALSE	FALSE	ENSBTAG00000044497(5S_rRNA) ENSBTAG00000029854(bta-mir-205)
RFI	rs448259458	0	13	28879743	intron_variant	T	C	0.0522267	0.108736	0.0286614	0.000148352	0.856697	1.0111	0.255505	ENSBTAG00000008279(FRMD4A)	Within	FALSE	TRUE	ENSBTAG00000008279(FRMD4A)
RFI	rs468198349	0	13	28879879	intron_variant	G	T	0.0522267	0.108736	0.0286614	0.000148352	0.856697	1.0111	0.255505	ENSBTAG00000008279(FRMD4A)	Within	FALSE	TRUE	ENSBTAG00000008279(FRMD4A)
RFI	rs436738766	0	13	28880012	intron_variant	G	T	0.0522267	0.108736	0.0286614	0.000148352	0.856697	1.0111	0.255505	ENSBTAG00000008279(FRMD4A)	Within	FALSE	TRUE	ENSBTAG00000008279(FRMD4A)
RFI	rs450455638	0	13	28880029	intron_variant	C	T	0.0522267	0.108736	0.0286614	0.000148352	0.856697	1.0111	0.255505	ENSBTAG00000008279(FRMD4A)	Within	FALSE	TRUE	ENSBTAG00000008279(FRMD4A)
RFI	rs379691136	0	6	36681502	intergenic_region	T	C	0.354453	0.0516903	0.0136259	0.000148514	0.856697	1.05622	0.266908	ENSBTAG00000024957(SNCA)	249076	FALSE	TRUE
RFI	rs110872679	0	16	13099982	intergenic_region	T	C	0.212146	-0.0603921	0.0159224	0.000148903	0.856697	1.05315	0.266132	ENSBTAG00000034366(RGS2)	54762	FALSE	FALSE	ENSBTAG00000034366(RGS2)
RFI	rs109285296	0	5	64787127	intron_variant	T	C	0.297368	0.0521819	0.0137588	0.00014907	0.856697	0.982904	0.248381	ENSBTAG00000013596(NR1H4)	Within	FALSE	FALSE	ENSBTAG00000013596(NR1H4) ENSBTAG00000013822(GAS2L3)
RFI	rs211345531	0	4	60433367	intron_variant	T	G	0.288934	-0.0587283	0.0154872	0.000149405	0.856697	1.2242	0.309357	ENSBTAG00000003490(ELMO1)	Within	FALSE	FALSE	ENSBTAG00000003490(ELMO1)
RFI	rs109325857	0	15	61162023	intergenic_region	G	T	0.148043	0.0674885	0.017798	0.00014949	0.856697	0.992462	0.250797	ENSBTAG00000045944(5S_rRNA)	258007	FALSE	TRUE
RFI	rs109841599	0	14	46458580	intergenic_region	C	A	0.212888	0.0597855	0.0157683	0.000149742	0.856697	1.03473	0.261478	ENSBTAG00000014026(PAG1)	104418	FALSE	TRUE
RFI	rs378282462	0	6	43560642	intergenic_region	C	A	0.0889339	-0.0860671	0.0227022	0.000149957	0.856697	1.03691	0.262028	ENSBTAG00000004653(ADGRA3)	29222	FALSE	TRUE	ENSBTAG00000004653(ADGRA3)
RFI	rs132988731	0	4	84089810	intergenic_region	C	T	0.114372	-0.0739023	0.0194944	0.000150069	0.856697	0.955732	0.241515	ENSBTAG00000006152	538312	FALSE	FALSE
RFI	rs135053396	0	4	84091737	intergenic_region	C	G	0.114372	-0.0739023	0.0194944	0.000150069	0.856697	0.955732	0.241515	ENSBTAG00000006152	536385	FALSE	FALSE
RFI	rs134363978	0	4	84093065	intergenic_region	A	C	0.114372	-0.0739023	0.0194944	0.000150069	0.856697	0.955732	0.241515	ENSBTAG00000006152	535057	FALSE	FALSE
RFI	rs133263435	0	4	84094268	intergenic_region	T	C	0.114372	-0.0739023	0.0194944	0.000150069	0.856697	0.955732	0.241515	ENSBTAG00000006152	533854	FALSE	FALSE
RFI	rs110843884	0	14	46461199	intergenic_region	T	C	0.21363	0.0595711	0.0157154	0.000150267	0.856697	1.02993	0.260266	ENSBTAG00000014026(PAG1)	107037	FALSE	TRUE
RFI	rs209649139	0	6	36569242	intergenic_region	C	T	0.13664	-0.0704108	0.0185757	0.000150351	0.856697	1.01041	0.255332	ENSBTAG00000024957(SNCA)	136816	FALSE	TRUE
RFI	rs109458384	0	6	36679123	intergenic_region	T	C	0.35027	0.0518707	0.0136849	0.000150435	0.856697	1.05786	0.267323	ENSBTAG00000024957(SNCA)	246697	FALSE	TRUE
RFI	rs137466611	0	3	6827107	intron_variant	C	A	0.0808367	-0.0839779	0.0221558	0.000150446	0.856697	0.905274	0.228764	ENSBTAG00000004885(DDR2)	Within	FALSE	TRUE	ENSBTAG00000004885(DDR2)
RFI	rs477036967	27	16	14026607	intergenic_region	G	T	0.0522942	-0.10526	0.0277722	0.000150564	0.856697	0.948643	0.239723	ENSBTAG00000036945(5S_rRNA)	250047	TRUE	TRUE
RFI	rs383164442	0	13	25749911	missense_variant	G	C	0.0894737	0.0824154	0.021745	0.0001506	0.856697	0.955991	0.24158	ENSBTAG00000021857(ARHGAP21)	Within	FALSE	TRUE	ENSBTAG00000018395(KIAA1217) ENSBTAG00000021857(ARHGAP21)
RFI	rs435913648	0	13	25750778	intron_variant	T	A	0.0894737	0.0824154	0.021745	0.0001506	0.856697	0.955991	0.24158	ENSBTAG00000021857(ARHGAP21)	Within	FALSE	TRUE	ENSBTAG00000018395(KIAA1217) ENSBTAG00000021857(ARHGAP21)
RFI	rs478283487	0	13	25758287	intron_variant	G	T	0.0894737	0.0824154	0.021745	0.0001506	0.856697	0.955991	0.24158	ENSBTAG00000021857(ARHGAP21)	Within	FALSE	TRUE	ENSBTAG00000021857(ARHGAP21)
RFI	rs133207346	0	14	46456969	intergenic_region	T	C	0.213158	0.0597546	0.015767	0.000150738	0.856697	1.03462	0.26145	ENSBTAG00000014026(PAG1)	102807	FALSE	TRUE
RFI	rs377836695	0	17	42679248	intergenic_region	C	T	0.0967611	-0.080121	0.0211422	0.000150874	0.856697	0.969271	0.244936	ENSBTAG00000004775(GRIA2)	81796	FALSE	TRUE
RFI	rs109390448	0	12	88555547	intergenic_region	C	T	0.0549933	-0.0995796	0.0262788	0.000151044	0.856697	0.890296	0.224979	ENSBTAG00000012019(IRS2)	108978	FALSE	TRUE
RFI	rs109423651	0	8	75231914	intergenic_region	C	T	0.330702	-0.0522119	0.0137802	0.000151304	0.856697	1.04242	0.263422	ENSBTAG00000031632(ADRA1A)	25247	FALSE	FALSE	ENSBTAG00000018373(DPYSL2) ENSBTAG00000031632(ADRA1A)
RFI	rs380463700	2	6	52837091	intergenic_region	C	T	0.0754386	-0.0964262	0.0254502	0.000151368	0.856697	1.12039	0.283123	ENSBTAG00000000061(PCDH7)	829308	TRUE	TRUE
RFI	Chr23:46311171	7	23	46311171	intergenic_region	D	I	0.0850202	0.0806036	0.0212751	0.00015148	0.856697	0.873155	0.220647	ENSBTAG00000005248	425887	TRUE	FALSE
RFI	rs137326859	0	2	56588683	intergenic_region	T	A	0.0649798	-0.0978817	0.0258372	0.000151623	0.856697	1.00566	0.254132	ENSBTAG00000024632	123037	FALSE	TRUE
RFI	rs210267359	0	4	70318731	intergenic_region	G	A	0.065587	0.0933548	0.0246451	0.000151889	0.856697	0.922739	0.233177	ENSBTAG00000004136(NFE2L3)	72637	FALSE	TRUE
RFI	rs111032743	15	13	26058098	intergenic_region	A	G	0.241633	0.0543138	0.0143393	0.000152019	0.856697	0.93391	0.236	ENSBTAG00000015569(ENKUR)	20859	TRUE	TRUE	ENSBTAG00000044011 ENSBTAG00000015569(ENKUR) ENSBTAG00000009117(THNSL1) ENSBTAG00000042232(U6)
RFI	rs136897098	0	16	75778909	intergenic_region	A	G	0.313158	0.0509409	0.0134494	0.000152117	0.856697	0.964279	0.243674	ENSBTAG00000029854(bta-mir-205)	21057	FALSE	FALSE	ENSBTAG00000044497(5S_rRNA) ENSBTAG00000029854(bta-mir-205)
RFI	rs136171258	0	16	75778918	intergenic_region	T	C	0.313158	0.0509409	0.0134494	0.000152117	0.856697	0.964279	0.243674	ENSBTAG00000029854(bta-mir-205)	21048	FALSE	FALSE	ENSBTAG00000044497(5S_rRNA) ENSBTAG00000029854(bta-mir-205)
RFI	rs378917240	0	16	75244439	intergenic_region	C	T	0.0508097	0.103876	0.027427	0.000152256	0.856697	0.899041	0.227189	ENSBTAG00000046723(SYT14)	31795	FALSE	FALSE	ENSBTAG00000046723(SYT14)
RFI	rs379136779	25	11	88498507	intron_variant	G	A	0.081309	-0.0864261	0.0228224	0.000152538	0.856697	0.963933	0.243587	ENSBTAG00000007963(KIDINS220)	Within	TRUE	TRUE	ENSBTAG00000008160(MBOAT2) ENSBTAG00000007963(KIDINS220)
RFI	rs384667991	0	7	96811456	intergenic_region	G	A	0.207152	0.0591659	0.0156245	0.000152632	0.856697	0.993278	0.251003	ENSBTAG00000006110	117281	FALSE	FALSE
RFI	rs210907608	0	7	96812175	intergenic_region	G	A	0.207152	0.0591659	0.0156245	0.000152632	0.856697	0.993278	0.251003	ENSBTAG00000006110	118000	FALSE	FALSE
RFI	rs110120179	0	7	38294452	intergenic_region	C	T	0.156073	-0.0648778	0.0171356	0.000153	0.856697	0.957798	0.242037	ENSBTAG00000043273(U6atac)	25043	FALSE	TRUE	ENSBTAG00000043273(U6atac)
RFI	rs136201896	0	2	56404935	intergenic_region	G	A	0.0611336	-0.101776	0.0268842	0.000153276	0.856697	1.02713	0.259556	ENSBTAG00000024632	306785	FALSE	TRUE
RFI	rs377853801	0	1	148148712	intergenic_region	G	A	0.0326586	-0.128191	0.0338644	0.00015345	0.856697	0.896895	0.226646	ENSBTAG00000005503(PRMT2)	66651	FALSE	TRUE	ENSBTAG00000005503(PRMT2)
RFI	rs448578350	0	1	148156599	intergenic_region	T	C	0.0326586	-0.128191	0.0338644	0.00015345	0.856697	0.896895	0.226646	ENSBTAG00000005503(PRMT2)	74538	FALSE	TRUE
RFI	rs467730666	0	8	106866259	intergenic_region	A	T	0.168961	0.069919	0.0184715	0.000153563	0.856697	1.1859	0.299678	ENSBTAG00000044523(5S_rRNA)	158695	FALSE	TRUE
RFI	rs465397432	0	8	106866919	intergenic_region	T	C	0.168961	0.069919	0.0184715	0.000153563	0.856697	1.1859	0.299678	ENSBTAG00000044523(5S_rRNA)	158035	FALSE	TRUE
RFI	rs472984290	0	8	106867315	intergenic_region	G	A	0.168961	0.069919	0.0184715	0.000153563	0.856697	1.1859	0.299678	ENSBTAG00000044523(5S_rRNA)	157639	FALSE	TRUE
RFI	rs437337822	0	8	106867893	intergenic_region	T	C	0.168961	0.069919	0.0184715	0.000153563	0.856697	1.1859	0.299678	ENSBTAG00000044523(5S_rRNA)	157061	FALSE	TRUE
RFI	rs453543344	0	8	106868184	intergenic_region	T	G	0.168961	0.069919	0.0184715	0.000153563	0.856697	1.1859	0.299678	ENSBTAG00000044523(5S_rRNA)	156770	FALSE	TRUE
RFI	rs452209871	0	8	106868379	intergenic_region	T	C	0.168961	0.069919	0.0184715	0.000153563	0.856697	1.1859	0.299678	ENSBTAG00000044523(5S_rRNA)	156575	FALSE	TRUE
RFI	rs110454297	0	6	36681326	intergenic_region	G	A	0.353711	0.0516829	0.0136543	0.000153649	0.856697	1.05492	0.266579	ENSBTAG00000024957(SNCA)	248900	FALSE	TRUE
RFI	rs137458834	0	7	38295833	intergenic_region	A	G	0.155803	-0.064813	0.0171241	0.000153764	0.856697	0.954537	0.241213	ENSBTAG00000043273(U6atac)	23662	FALSE	TRUE	ENSBTAG00000043273(U6atac)
RFI	rs43703806	0	12	54241790	intergenic_region	G	C	0.107692	0.0767877	0.020289	0.000153895	0.856697	0.978882	0.247365	ENSBTAG00000043485(U6)	41613	FALSE	TRUE	ENSBTAG00000043485(U6)
RFI	rs208985132	0	12	54243128	intergenic_region	T	C	0.107692	0.0767877	0.020289	0.000153895	0.856697	0.978882	0.247365	ENSBTAG00000043485(U6)	42951	FALSE	TRUE	ENSBTAG00000043485(U6)
RFI	Chr28:24643159	0	28	24643159	intron_variant	I	D	0.111134	0.074242	0.0196176	0.000154049	0.856697	0.940658	0.237705	ENSBTAG00000014029(HERC4)	Within	FALSE	TRUE	ENSBTAG00000014023(SIRT1) ENSBTAG00000014029(HERC4)
RFI	rs208770484	38	28	36579892	intergenic_region	T	G	0.111538	-0.0774196	0.0204577	0.000154097	0.856697	1.02615	0.25931	ENSBTAG00000045046(U2)	94886	TRUE	TRUE
RFI	rs211306373	0	8	75228010	intergenic_region	T	C	0.331714	-0.0522193	0.0137989	0.000154143	0.856697	1.04433	0.263903	ENSBTAG00000031632(ADRA1A)	29151	FALSE	FALSE	ENSBTAG00000018373(DPYSL2) ENSBTAG00000031632(ADRA1A)
RFI	rs109274843	0	7	38296313	intergenic_region	T	C	0.155938	-0.0649281	0.0171591	0.000154392	0.856697	0.958607	0.242241	ENSBTAG00000043273(U6atac)	23182	FALSE	TRUE	ENSBTAG00000043273(U6atac)
RFI	rs132660215	0	15	61156151	intergenic_region	D	I	0.135223	0.0699019	0.0184742	0.000154478	0.856697	0.987147	0.249453	ENSBTAG00000045944(5S_rRNA)	263879	FALSE	TRUE
RFI	rs383228007	29	6	19844587	intergenic_region	A	T	0.11309	0.072564	0.0191786	0.000154587	0.856697	0.912421	0.23057	ENSBTAG00000047891(GIMD1)	246779	TRUE	TRUE
RFI	rs133253619	0	8	109694052	intergenic_region	T	C	0.250067	-0.0564354	0.0149161	0.000154632	0.856697	1.03188	0.260759	ENSBTAG00000040129(5S_rRNA)	16568	FALSE	FALSE	ENSBTAG00000040129(5S_rRNA)
RFI	rs134726164	0	2	56402582	intergenic_region	G	A	0.0684211	-0.095963	0.0253645	0.000154726	0.856697	1.01407	0.256256	ENSBTAG00000024632	309138	FALSE	TRUE
RFI	rs209143122	0	2	120477425	intergenic_region	C	T	0.0426451	-0.117059	0.0309475	0.000155259	0.856697	0.966497	0.244235	ENSBTAG00000011964(DIS3L2)	8641	FALSE	FALSE	ENSBTAG00000011964(DIS3L2) ENSBTAG00000043514(SNORA62)
RFI	Chr6:43558879	0	6	43558879	intergenic_region	D	I	0.0827935	-0.0896939	0.0237163	0.000155608	0.856697	1.05545	0.266714	ENSBTAG00000004653(ADGRA3)	27459	FALSE	TRUE	ENSBTAG00000004653(ADGRA3)
RFI	rs386039658	0	2	56726332	intron_variant	A	G	0.0647099	-0.0992166	0.0262346	0.000155641	0.856697	1.02928	0.260101	ENSBTAG00000024632	Within	FALSE	TRUE	ENSBTAG00000024632
RFI	rs385443083	0	2	56726428	intron_variant	T	C	0.0647099	-0.0992166	0.0262346	0.000155641	0.856697	1.02928	0.260101	ENSBTAG00000024632	Within	FALSE	TRUE	ENSBTAG00000024632
RFI	rs211223703	34	29	48887102	intron_variant	A	G	0.268758	0.051352	0.0135791	0.00015576	0.856697	0.895336	0.226253	ENSBTAG00000004212	Within	TRUE	FALSE	ENSBTAG00000004212 ENSBTAG00000016465(DHCR7) ENSBTAG00000016470(NADSYN1)
RFI	rs135891695	0	16	75778947	intergenic_region	A	C	0.312888	0.0509542	0.0134742	0.000155815	0.856697	0.964329	0.243687	ENSBTAG00000029854(bta-mir-205)	21019	FALSE	FALSE	ENSBTAG00000044497(5S_rRNA) ENSBTAG00000029854(bta-mir-205)
RFI	rs382693953	6	20	55649664	intergenic_region	C	T	0.0601889	-0.0981995	0.025973	0.000156302	0.856697	0.942377	0.23814	ENSBTAG00000012971	11532	TRUE	TRUE	ENSBTAG00000012971
RFI	rs41631689	0	13	18995676	intron_variant	G	A	0.417746	-0.0500711	0.0132463	0.000156828	0.856697	1.05353	0.266229	ENSBTAG00000014991(PARD3)	Within	FALSE	FALSE	ENSBTAG00000014991(PARD3)
RFI	rs380697650	0	24	9547628	intergenic_region	G	A	0.331377	-0.0518503	0.0137173	0.000156886	0.856697	1.02909	0.260053	ENSBTAG00000037907(DSEL)	193396	FALSE	FALSE
RFI	rs136071500	0	2	56406306	intergenic_region	A	G	0.0614035	-0.101516	0.0268592	0.000157101	0.856697	1.0261	0.259297	ENSBTAG00000024632	305414	FALSE	TRUE
RFI	rs382883965	0	2	56406742	intergenic_region	C	T	0.0614035	-0.101516	0.0268592	0.000157101	0.856697	1.0261	0.259297	ENSBTAG00000024632	304978	FALSE	TRUE
RFI	Chr20:67576765	4	20	67576765	intergenic_region	T	C	0.0775978	-0.0872896	0.0230986	0.000157461	0.856697	0.942201	0.238095	ENSBTAG00000018501(ICE1)	212601	TRUE	TRUE
RFI	rs383184602	0	20	67577573	intergenic_region	C	G	0.0775978	-0.0872896	0.0230986	0.000157461	0.856697	0.942201	0.238095	ENSBTAG00000018501(ICE1)	211793	FALSE	TRUE
RFI	rs209698963	0	2	56725791	intron_variant	G	A	0.061471	-0.10085	0.0266875	0.000157514	0.856697	1.01372	0.256169	ENSBTAG00000024632	Within	FALSE	TRUE	ENSBTAG00000024632
RFI	rs384524831	0	12	88559411	intergenic_region	A	T	0.054386	-0.0995668	0.026348	0.000157515	0.856697	0.880804	0.22258	ENSBTAG00000012019(IRS2)	105114	FALSE	TRUE
RFI	rs379017122	0	8	13877875	intergenic_region	A	G	0.0821188	0.0824252	0.0218125	0.000157577	0.856697	0.884704	0.223566	ENSBTAG00000046043	825262	FALSE	TRUE
RFI	rs472002360	0	2	108469342	intergenic_region	T	C	0.0493927	0.106738	0.0282583	0.00015859	0.856697	0.924168	0.233538	ENSBTAG00000037288	57883	FALSE	FALSE	ENSBTAG00000037288
RFI	rs476765385	0	16	78689080	intergenic_region	T	G	0.106478	-0.0766481	0.0202939	0.000158786	0.856697	0.965644	0.244019	ENSBTAG00000013499(LHX9)	95842	FALSE	FALSE
RFI	rs43550562	127	11	6072852	upstream_gene_variant	A	G	0.179015	-0.0620598	0.0164316	0.000158821	0.856697	0.9779	0.247117	ENSBTAG00000025898(TBC1D8)	2362	TRUE	TRUE	ENSBTAG00000019701(RPL31) ENSBTAG00000025898(TBC1D8)
RFI	rs384493513	0	21	56088218	intron_variant	G	A	0.05722	0.0972004	0.0257376	0.000158992	0.856697	0.880528	0.222511	ENSBTAG00000017216(FRMD5)	Within	FALSE	FALSE	ENSBTAG00000017215(WDR76) ENSBTAG00000017216(FRMD5)
RFI	rs470839749	0	6	49326867	intergenic_region	T	A	0.109177	-0.0819233	0.0216925	0.000159	0.856697	1.12768	0.284967	ENSBTAG00000045570	862068	FALSE	TRUE
RFI	rs475036701	5	13	70254978	intergenic_region	A	G	0.0320513	-0.127598	0.033787	0.000159028	0.856697	0.872639	0.220517	ENSBTAG00000007960(TOP1)	128878	TRUE	FALSE
RFI	Chr2:56404660	0	2	56404660	intergenic_region	D	I	0.0637652	-0.0987441	0.026147	0.00015905	0.856697	1.00563	0.254125	ENSBTAG00000024632	307060	FALSE	TRUE
RFI	rs110695189	0	6	36679960	intergenic_region	C	G	0.349933	0.0516546	0.0136783	0.000159119	0.856697	1.0486	0.264983	ENSBTAG00000024957(SNCA)	247534	FALSE	TRUE
RFI	rs380012154	0	6	36679988	intergenic_region	G	C	0.349933	0.0516546	0.0136783	0.000159119	0.856697	1.0486	0.264983	ENSBTAG00000024957(SNCA)	247562	FALSE	TRUE
RFI	rs109094887	0	6	36679996	intergenic_region	T	A	0.349933	0.0516546	0.0136783	0.000159119	0.856697	1.0486	0.264983	ENSBTAG00000024957(SNCA)	247570	FALSE	TRUE
RFI	rs379469374	0	7	96812960	intergenic_region	G	A	0.2083	0.0589716	0.0156196	0.000159695	0.856697	0.990797	0.250376	ENSBTAG00000006110	118785	FALSE	FALSE
RFI	rs385425127	0	7	96813255	intergenic_region	A	G	0.2083	0.0589716	0.0156196	0.000159695	0.856697	0.990797	0.250376	ENSBTAG00000006110	119080	FALSE	FALSE
RFI	rs208190162	0	7	96813304	intergenic_region	A	G	0.2083	0.0589716	0.0156196	0.000159695	0.856697	0.990797	0.250376	ENSBTAG00000006110	119129	FALSE	FALSE
RFI	rs434936327	0	8	90528537	intergenic_region	C	T	0.0439271	0.114402	0.0303037	0.000159889	0.856697	0.949598	0.239965	ENSBTAG00000011375(SHC3)	21462	TRUE	TRUE	ENSBTAG00000011375(SHC3)
RFI	rs137082955	0	7	38291380	intergenic_region	A	T	0.155938	-0.0646902	0.0171368	0.000160051	0.856697	0.951595	0.240469	ENSBTAG00000043273(U6atac)	28115	FALSE	TRUE	ENSBTAG00000043273(U6atac)
RFI	rs109151264	0	7	38295747	intergenic_region	G	A	0.155466	-0.0648669	0.0171843	0.000160145	0.856697	0.954438	0.241188	ENSBTAG00000043273(U6atac)	23748	FALSE	TRUE	ENSBTAG00000043273(U6atac)
RFI	rs110380945	0	6	36681182	intergenic_region	C	T	0.353981	0.0515538	0.0136579	0.000160236	0.856697	1.05002	0.26534	ENSBTAG00000024957(SNCA)	248756	FALSE	TRUE
RFI	rs110114359	0	6	36681227	intergenic_region	G	A	0.353981	0.0515538	0.0136579	0.000160236	0.856697	1.05002	0.26534	ENSBTAG00000024957(SNCA)	248801	FALSE	TRUE
RFI	rs211458713	0	24	45651564	intergenic_region	A	G	0.474764	0.047922	0.0126962	0.000160329	0.856697	0.989353	0.250011	ENSBTAG00000043507(U4)	38973	FALSE	TRUE	ENSBTAG00000043507(U4)
RFI	rs41801801	0	7	38294980	intergenic_region	T	C	0.0677463	-0.0911157	0.0241399	0.000160336	0.856697	0.905848	0.228909	ENSBTAG00000043273(U6atac)	24515	FALSE	TRUE	ENSBTAG00000043273(U6atac)
RFI	rs41686144	0	13	39828102	intron_variant	C	T	0.189744	-0.0607458	0.0160939	0.000160362	0.856697	0.980103	0.247673	ENSBTAG00000020382(RIN2)	Within	FALSE	TRUE	ENSBTAG00000020382(RIN2) ENSBTAG00000001144(NAA20) ENSBTAG00000045220(bta-mir-2305)
RFI	rs457528153	0	16	78697079	intergenic_region	A	G	0.10695	-0.0762667	0.0202063	0.000160395	0.856697	0.959788	0.24254	ENSBTAG00000013499(LHX9)	87843	FALSE	FALSE
RFI	rs111018388	18	24	9479655	intergenic_region	A	C	0.326788	-0.0524308	0.0138953	0.000161116	0.856697	1.04482	0.264026	ENSBTAG00000037907(DSEL)	261369	TRUE	TRUE
RFI	rs458765522	0	13	70281741	intergenic_region	C	T	0.0337382	-0.126127	0.0334292	0.000161329	0.856697	0.895946	0.226407	ENSBTAG00000007960(TOP1)	102115	FALSE	TRUE
RFI	rs211149571	0	8	75227803	intergenic_region	A	G	0.331646	-0.0520738	0.0138036	0.000161635	0.856697	1.03841	0.262408	ENSBTAG00000031632(ADRA1A)	29358	FALSE	FALSE	ENSBTAG00000018373(DPYSL2) ENSBTAG00000031632(ADRA1A)
RFI	rs110731126	0	4	2427961	intergenic_region	A	G	0.403104	-0.0479016	0.0126981	0.000161717	0.856697	0.953816	0.241031	ENSBTAG00000044810(SNORA31)	1092899	FALSE	TRUE
RFI	rs210628189	0	4	2428030	intergenic_region	C	T	0.403104	-0.0479016	0.0126981	0.000161717	0.856697	0.953816	0.241031	ENSBTAG00000044810(SNORA31)	1092830	FALSE	TRUE
RFI	rs110171555	0	16	75780659	intergenic_region	A	T	0.313225	0.0506382	0.0134243	0.000161865	0.856697	0.952964	0.240815	ENSBTAG00000029854(bta-mir-205)	19307	FALSE	FALSE	ENSBTAG00000044497(5S_rRNA) ENSBTAG00000029854(bta-mir-205)
RFI	rs135234846	0	8	75226887	intergenic_region	G	T	0.331781	-0.0520499	0.0137994	0.00016201	0.856697	1.03767	0.26222	ENSBTAG00000031632(ADRA1A)	30274	FALSE	FALSE	ENSBTAG00000018373(DPYSL2) ENSBTAG00000031632(ADRA1A)
RFI	rs136442775	0	8	75226925	intergenic_region	A	G	0.331781	-0.0520499	0.0137994	0.00016201	0.856697	1.03767	0.26222	ENSBTAG00000031632(ADRA1A)	30236	FALSE	FALSE	ENSBTAG00000018373(DPYSL2) ENSBTAG00000031632(ADRA1A)
RFI	rs137804309	0	8	75227180	intergenic_region	A	G	0.331781	-0.0520499	0.0137994	0.00016201	0.856697	1.03767	0.26222	ENSBTAG00000031632(ADRA1A)	29981	FALSE	FALSE	ENSBTAG00000018373(DPYSL2) ENSBTAG00000031632(ADRA1A)
RFI	rs109873912	0	8	75228365	intergenic_region	G	C	0.331781	-0.0520499	0.0137994	0.00016201	0.856697	1.03767	0.26222	ENSBTAG00000031632(ADRA1A)	28796	FALSE	FALSE	ENSBTAG00000018373(DPYSL2) ENSBTAG00000031632(ADRA1A)
RFI	rs133694403	0	29	21462970	intergenic_region	A	G	0.104521	-0.0765309	0.0202899	0.000162033	0.856697	0.947069	0.239326	ENSBTAG00000000853	548595	FALSE	TRUE
RFI	rs460678455	0	13	25781580	intron_variant	C	A	0.0681511	0.0939639	0.0249148	0.000162328	0.856697	0.9687	0.244792	ENSBTAG00000021857(ARHGAP21)	Within	FALSE	TRUE	ENSBTAG00000021857(ARHGAP21)
RFI	rs135533052	0	16	75784577	intergenic_region	G	A	0.31444	0.0504695	0.0133845	0.00016277	0.856697	0.948616	0.239716	ENSBTAG00000029854(bta-mir-205)	15389	FALSE	FALSE	ENSBTAG00000044497(5S_rRNA) ENSBTAG00000029854(bta-mir-205)
RFI	rs109205772	0	6	36678841	intergenic_region	C	T	0.350202	0.0516369	0.0136942	0.000162779	0.856697	1.04825	0.264895	ENSBTAG00000024957(SNCA)	246415	FALSE	TRUE
RFI	rs380107591	0	6	36678467	intergenic_region	T	C	0.35027	0.0516223	0.0136907	0.000162843	0.856697	1.04775	0.264769	ENSBTAG00000024957(SNCA)	246041	FALSE	TRUE
RFI	rs378577469	0	6	36678569	intergenic_region	A	G	0.35027	0.0516223	0.0136907	0.000162843	0.856697	1.04775	0.264769	ENSBTAG00000024957(SNCA)	246143	FALSE	TRUE
RFI	rs110509796	0	6	36678642	intergenic_region	A	G	0.35027	0.0516223	0.0136907	0.000162843	0.856697	1.04775	0.264769	ENSBTAG00000024957(SNCA)	246216	FALSE	TRUE
RFI	rs111017812	0	3	6828675	intron_variant	T	C	0.0805668	-0.0837636	0.022215	0.000162865	0.856697	0.897916	0.226905	ENSBTAG00000004885(DDR2)	Within	FALSE	TRUE	ENSBTAG00000004885(DDR2)
RFI	rs380439803	0	2	56620131	intergenic_region	T	C	0.058637	-0.103567	0.0274684	0.000162981	0.856697	1.02287	0.258481	ENSBTAG00000024632	91589	FALSE	TRUE
RFI	Chr17:12248817	0	17	12248817	intron_variant	I	D	0.0219973	-0.142045	0.0376764	0.000163161	0.856697	0.749912	0.189504	ENSBTAG00000048020	Within	TRUE	TRUE	ENSBTAG00000048020
RFI	rs134894956	0	2	56405798	intergenic_region	C	A	0.0616059	-0.101073	0.0268088	0.000163163	0.856697	1.0203	0.257831	ENSBTAG00000024632	305922	FALSE	TRUE
RFI	Chr1:141808471	0	1	141808471	intron_variant	D	I	0.280837	0.0527507	0.0139937	0.000163507	0.856697	0.970928	0.245355	ENSBTAG00000004754(DSCAM)	Within	FALSE	TRUE	ENSBTAG00000004754(DSCAM)
RFI	rs211001002	0	1	141808678	intron_variant	A	G	0.280837	0.0527507	0.0139937	0.000163507	0.856697	0.970928	0.245355	ENSBTAG00000004754(DSCAM)	Within	FALSE	TRUE	ENSBTAG00000004754(DSCAM)
RFI	rs210367935	0	1	141808916	intron_variant	A	C	0.280837	0.0527507	0.0139937	0.000163507	0.856697	0.970928	0.245355	ENSBTAG00000004754(DSCAM)	Within	FALSE	TRUE	ENSBTAG00000004754(DSCAM)
RFI	rs384828945	0	21	56091914	upstream_gene_variant	G	A	0.0550607	0.0993786	0.0263658	0.000163751	0.856697	0.887729	0.22433	ENSBTAG00000017216(FRMD5)	336	FALSE	FALSE	ENSBTAG00000017215(WDR76) ENSBTAG00000017216(FRMD5) ENSBTAG00000042421(SNORD113)
RFI	rs137285571	0	2	56732067	intron_variant	A	G	0.0634278	-0.0999008	0.0265053	0.000163846	0.856697	1.02425	0.25883	ENSBTAG00000024632	Within	FALSE	TRUE	ENSBTAG00000024632
RFI	rs136247673	0	2	56732134	intron_variant	C	A	0.0634278	-0.0999008	0.0265053	0.000163846	0.856697	1.02425	0.25883	ENSBTAG00000024632	Within	FALSE	TRUE	ENSBTAG00000024632
RFI	rs136906926	0	2	56732181	intron_variant	A	G	0.0634278	-0.0999008	0.0265053	0.000163846	0.856697	1.02425	0.25883	ENSBTAG00000024632	Within	FALSE	TRUE	ENSBTAG00000024632
RFI	rs134510562	0	2	56405596	intergenic_region	C	T	0.0612686	-0.101359	0.0268922	0.000163855	0.856697	1.02083	0.257965	ENSBTAG00000024632	306124	FALSE	TRUE
RFI	rs109430260	0	26	34244334	intergenic_region	G	A	0.205466	-0.0623427	0.0165408	0.000163883	0.856697	1.09616	0.277	ENSBTAG00000019322(HABP2)	60351	FALSE	FALSE	ENSBTAG00000019322(HABP2)
RFI	rs479313951	38	27	20812005	intergenic_region	T	C	0.064305	-0.0906818	0.0240631	0.000164234	0.856697	0.854807	0.216011	ENSBTAG00000009191(TUSC3)	175156	TRUE	TRUE
RFI	Chr16:1478156	0	16	1478156	intergenic_region	T	G	0.266464	0.0540565	0.0143444	0.000164243	0.856697	0.986745	0.249352	ENSBTAG00000017352	37452	FALSE	FALSE	ENSBTAG00000017352 ENSBTAG00000042785(U6)
RFI	rs110891302	0	16	75221460	intergenic_region	G	A	0.225709	-0.0558627	0.014826	0.000164629	0.856697	0.942206	0.238097	ENSBTAG00000046723(SYT14)	8816	FALSE	TRUE	ENSBTAG00000046723(SYT14)
RFI	rs136017038	0	16	13515599	intron_variant	A	G	0.315452	0.0517336	0.013731	0.000164787	0.856697	0.998462	0.252313	ENSBTAG00000037494(RGS21)	Within	FALSE	FALSE	ENSBTAG00000037494(RGS21)
RFI	rs109764263	0	3	16690620	intron_variant	A	T	0.140013	-0.067561	0.0179331	0.000164959	0.856697	0.949514	0.239943	ENSBTAG00000006235(INTS3)	Within	FALSE	FALSE	ENSBTAG00000006678(GATAD2B) ENSBTAG00000021862(SLC27A3) ENSBTAG00000006235(INTS3) ENSBTAG00000006234(NPR1)
RFI	rs110360959	0	3	16695447	intron_variant	T	G	0.140013	-0.067561	0.0179331	0.000164959	0.856697	0.949514	0.239943	ENSBTAG00000006235(INTS3)	Within	FALSE	FALSE	ENSBTAG00000006678(GATAD2B) ENSBTAG00000021862(SLC27A3) ENSBTAG00000006235(INTS3) ENSBTAG00000006234(NPR1)
RFI	rs379205135	1	23	16494514	intron_variant	G	A	0.0597841	-0.098208	0.0260714	0.0001653	0.856697	0.936604	0.236681	ENSBTAG00000014814(BICRAL)	Within	TRUE	TRUE	ENSBTAG00000014814(BICRAL) ENSBTAG00000018478(RPL7L1) ENSBTAG00000017097(PTCRA) ENSBTAG00000015900(CNPY3)
RFI	Chr2:111549371	25	2	111549371	intron_variant	I	D	0.180229	0.0620473	0.0164742	0.000165665	0.856697	0.98268	0.248324	ENSBTAG00000011649(FARSB)	Within	TRUE	TRUE	ENSBTAG00000046649(SGPP2) ENSBTAG00000011649(FARSB) ENSBTAG00000008431(MOGAT1) ENSBTAG00000000301
RFI	rs441118857	0	13	25744127	intron_variant	C	T	0.0896086	0.0818756	0.021739	0.000165679	0.856697	0.944791	0.23875	ENSBTAG00000021857(ARHGAP21)	Within	FALSE	TRUE	ENSBTAG00000018395(KIAA1217) ENSBTAG00000021857(ARHGAP21)
RFI	rs443929341	0	13	25744222	intron_variant	T	C	0.0896086	0.0818756	0.021739	0.000165679	0.856697	0.944791	0.23875	ENSBTAG00000021857(ARHGAP21)	Within	FALSE	TRUE	ENSBTAG00000018395(KIAA1217) ENSBTAG00000021857(ARHGAP21)
RFI	Chr12:19123188	0	12	19123188	intron_variant	D	I	0.0609987	-0.0950511	0.0252396	0.000165911	0.856697	0.894026	0.225921	ENSBTAG00000007329(SETDB2)	Within	FALSE	TRUE	ENSBTAG00000034222(CAB39L) ENSBTAG00000007329(SETDB2) ENSBTAG00000013159(PHF11) ENSBTAG00000029179(5S_rRNA)
RFI	rs380167628	0	12	19123567	missense_variant	G	A	0.0609987	-0.0950511	0.0252396	0.000165911	0.856697	0.894026	0.225921	ENSBTAG00000007329(SETDB2)	Within	FALSE	TRUE	ENSBTAG00000034222(CAB39L) ENSBTAG00000007329(SETDB2) ENSBTAG00000013159(PHF11) ENSBTAG00000029179(5S_rRNA)
RFI	rs382396675	0	12	19125077	intron_variant	C	G	0.0609987	-0.0950511	0.0252396	0.000165911	0.856697	0.894026	0.225921	ENSBTAG00000007329(SETDB2)	Within	FALSE	TRUE	ENSBTAG00000034222(CAB39L) ENSBTAG00000007329(SETDB2) ENSBTAG00000013159(PHF11) ENSBTAG00000034269(RCBTB1) ENSBTAG00000029179(5S_rRNA)
RFI	Chr12:19125127	0	12	19125127	intron_variant	D	I	0.0609987	-0.0950511	0.0252396	0.000165911	0.856697	0.894026	0.225921	ENSBTAG00000007329(SETDB2)	Within	FALSE	TRUE	ENSBTAG00000034222(CAB39L) ENSBTAG00000007329(SETDB2) ENSBTAG00000013159(PHF11) ENSBTAG00000034269(RCBTB1) ENSBTAG00000029179(5S_rRNA)
RFI	rs110692681	0	8	109690391	intergenic_region	C	G	0.250202	-0.0561936	0.0149216	0.000165931	0.856697	1.02343	0.258622	ENSBTAG00000040129(5S_rRNA)	20229	FALSE	FALSE	ENSBTAG00000040129(5S_rRNA)
RFI	rs137639199	0	8	109690419	intergenic_region	C	T	0.250202	-0.0561936	0.0149216	0.000165931	0.856697	1.02343	0.258622	ENSBTAG00000040129(5S_rRNA)	20201	FALSE	FALSE	ENSBTAG00000040129(5S_rRNA)
RFI	rs135147634	0	8	109691231	intergenic_region	C	A	0.250202	-0.0561936	0.0149216	0.000165931	0.856697	1.02343	0.258622	ENSBTAG00000040129(5S_rRNA)	19389	FALSE	FALSE	ENSBTAG00000040129(5S_rRNA)
RFI	rs136883993	0	2	56641634	intergenic_region	C	G	0.0592443	-0.102557	0.0272358	0.000166202	0.856697	1.01275	0.255924	ENSBTAG00000024632	70086	FALSE	TRUE
RFI	rs135893818	0	2	56404440	intergenic_region	A	G	0.0612686	-0.101198	0.0268755	0.000166261	0.856697	1.01759	0.257146	ENSBTAG00000024632	307280	FALSE	TRUE
RFI	rs134440320	0	2	28531547	intergenic_region	A	G	0.177395	0.0628175	0.0166835	0.000166386	0.856697	0.994817	0.251391	ENSBTAG00000003164(B3GALT1)	129812	FALSE	TRUE
RFI	rs108996791	0	8	75223448	intergenic_region	G	A	0.330567	-0.0519363	0.0137939	0.000166436	0.856697	1.03123	0.260594	ENSBTAG00000031632(ADRA1A)	33713	FALSE	FALSE	ENSBTAG00000018373(DPYSL2) ENSBTAG00000031632(ADRA1A)
RFI	rs383135286	0	28	1816810	intergenic_region	D	I	0.139811	0.0725769	0.019276	0.000166451	0.856697	1.09441	0.276559	ENSBTAG00000048153	51982	FALSE	TRUE	ENSBTAG00000048153
RFI	rs380414079	0	28	1817124	intergenic_region	T	C	0.139811	0.0725769	0.019276	0.000166451	0.856697	1.09441	0.276559	ENSBTAG00000048153	52296	FALSE	TRUE	ENSBTAG00000048153
RFI	rs41623651	0	28	1818586	intergenic_region	T	C	0.139811	0.0725769	0.019276	0.000166451	0.856697	1.09441	0.276559	ENSBTAG00000048153	53758	FALSE	TRUE	ENSBTAG00000048153
RFI	rs41634207	0	16	75778738	intergenic_region	G	A	0.372335	0.0485135	0.0128869	0.000166837	0.856697	0.950246	0.240128	ENSBTAG00000029854(bta-mir-205)	21228	FALSE	FALSE	ENSBTAG00000044497(5S_rRNA) ENSBTAG00000029854(bta-mir-205)
RFI	rs383886963	0	2	45366247	intergenic_region	T	C	0.120513	-0.0706272	0.0187628	0.000167077	0.856697	0.91339	0.230815	ENSBTAG00000016217(RBM43)	393036	FALSE	FALSE
RFI	rs462297028	0	28	37085894	intergenic_region	G	C	0.0698381	-0.0948882	0.0252094	0.000167213	0.856697	1.01047	0.255348	ENSBTAG00000045046(U2)	600888	FALSE	TRUE
RFI	rs134890403	66	26	33226961	intron_variant	T	C	0.182254	-0.0646546	0.0171789	0.000167485	0.856697	1.07632	0.271989	ENSBTAG00000006707(ACSL5)	Within	TRUE	TRUE	ENSBTAG00000006707(ACSL5) ENSBTAG00000006713(ZDHHC6) ENSBTAG00000006714(VTI1A)
RFI	rs137547934	0	26	33227098	intron_variant	A	G	0.182254	-0.0646546	0.0171789	0.000167485	0.856697	1.07632	0.271989	ENSBTAG00000006707(ACSL5)	Within	FALSE	TRUE	ENSBTAG00000006707(ACSL5) ENSBTAG00000006713(ZDHHC6) ENSBTAG00000006714(VTI1A)
RFI	rs468040141	7	16	33799144	intergenic_region	A	T	0.015722	-0.182497	0.0484899	0.000167486	0.856697	0.890402	0.225006	ENSBTAG00000000385(ZBTB18)	114819	TRUE	TRUE
RFI	rs385527672	0	2	56364917	intergenic_region	T	C	0.0609312	-0.101377	0.026938	0.000167644	0.856697	1.01593	0.256728	ENSBTAG00000024632	346803	FALSE	TRUE
RFI	rs379083155	0	2	56365507	intergenic_region	A	C	0.0609312	-0.101377	0.026938	0.000167644	0.856697	1.01593	0.256728	ENSBTAG00000024632	346213	FALSE	TRUE
RFI	rs384754202	0	12	19122603	intron_variant	G	A	0.0610661	-0.0948131	0.0251955	0.00016782	0.856697	0.890473	0.225024	ENSBTAG00000007329(SETDB2)	Within	FALSE	TRUE	ENSBTAG00000034222(CAB39L) ENSBTAG00000007329(SETDB2) ENSBTAG00000013159(PHF11) ENSBTAG00000029179(5S_rRNA)
RFI	rs133925707	0	13	18948065	intergenic_region	C	T	0.239474	-0.0565117	0.015019	0.000168102	0.856697	1.00484	0.253925	ENSBTAG00000014991(PARD3)	33950	FALSE	FALSE	ENSBTAG00000014991(PARD3)
RFI	rs476637069	0	8	106835121	intergenic_region	A	G	0.167206	0.0697542	0.0185398	0.000168289	0.856697	1.17052	0.295792	ENSBTAG00000044523(5S_rRNA)	189833	FALSE	TRUE
RFI	rs134998254	0	2	56731418	intron_variant	G	A	0.0634953	-0.0997321	0.0265093	0.000168456	0.856697	1.02181	0.258213	ENSBTAG00000024632	Within	FALSE	TRUE	ENSBTAG00000024632
RFI	rs382756046	0	6	36678552	intergenic_region	C	T	0.361404	0.0513549	0.0136504	0.000168461	0.856697	1.05155	0.265729	ENSBTAG00000024957(SNCA)	246126	FALSE	TRUE
RFI	rs132688649	0	3	6829186	intron_variant	G	T	0.0802294	-0.0837098	0.0222517	0.000168587	0.856697	0.893336	0.225747	ENSBTAG00000004885(DDR2)	Within	FALSE	TRUE	ENSBTAG00000004885(DDR2)
RFI	rs477312152	0	7	96817652	intergenic_region	C	T	0.208839	0.0582878	0.0154942	0.000168627	0.856697	0.969797	0.245069	ENSBTAG00000006110	123477	FALSE	FALSE
RFI	rs109417154	0	6	36679198	intergenic_region	T	C	0.348853	0.0515168	0.0136946	0.000168678	0.856697	1.04152	0.263194	ENSBTAG00000024957(SNCA)	246772	FALSE	TRUE
RFI	rs133424359	2	7	98014999	intergenic_region	G	A	0.048583	-0.10829	0.0287876	0.000168773	0.856697	0.936442	0.23664	ENSBTAG00000020843(PCSK1)	140675	TRUE	TRUE
RFI	Chr2:120457152	0	2	120457152	downstream_gene_variant	I	D	0.0446694	-0.113805	0.0302542	0.000168805	0.856697	0.954851	0.241292	ENSBTAG00000043514(SNORA62)	2626	FALSE	FALSE	ENSBTAG00000003253(NPPC) ENSBTAG00000011964(DIS3L2) ENSBTAG00000043514(SNORA62)
RFI	rs463062834	2	8	104685397	intergenic_region	T	G	0.0827935	0.0884674	0.0235185	0.000168829	0.856697	1.02678	0.25947	ENSBTAG00000031250	98374	TRUE	TRUE
RFI	rs137808184	0	2	56669590	intergenic_region	G	A	0.0575574	-0.103652	0.027556	0.000168892	0.856697	1.00684	0.25443	ENSBTAG00000024632	42130	FALSE	TRUE	ENSBTAG00000024632
RFI	rs133974122	0	2	56669688	intergenic_region	C	A	0.0575574	-0.103652	0.027556	0.000168892	0.856697	1.00684	0.25443	ENSBTAG00000024632	42032	FALSE	TRUE	ENSBTAG00000024632
RFI	rs474739459	0	8	106870940	intergenic_region	T	C	0.167611	0.0698674	0.0185769	0.000169246	0.856697	1.17659	0.297327	ENSBTAG00000044523(5S_rRNA)	154014	FALSE	TRUE
RFI	rs432987514	0	8	106871878	intergenic_region	T	C	0.167611	0.0698674	0.0185769	0.000169246	0.856697	1.17659	0.297327	ENSBTAG00000044523(5S_rRNA)	153076	FALSE	TRUE
RFI	rs455622503	0	8	106873399	intergenic_region	A	G	0.167611	0.0698674	0.0185769	0.000169246	0.856697	1.17659	0.297327	ENSBTAG00000044523(5S_rRNA)	151555	FALSE	TRUE
RFI	rs110427057	19	16	13271497	intergenic_region	A	G	0.374426	-0.0486246	0.0129303	0.000169559	0.856697	0.956766	0.241776	ENSBTAG00000013849(RGS13)	31207	TRUE	TRUE	ENSBTAG00000013849(RGS13) ENSBTAG00000021672(RGS1)
RFI	rs110697541	0	15	61158782	intergenic_region	G	A	0.147841	0.0669912	0.0178186	0.000170168	0.856697	0.976787	0.246835	ENSBTAG00000045944(5S_rRNA)	261248	FALSE	TRUE
RFI	rs109948571	0	15	61160251	intergenic_region	G	C	0.147841	0.0669912	0.0178186	0.000170168	0.856697	0.976787	0.246835	ENSBTAG00000045944(5S_rRNA)	259779	FALSE	TRUE
RFI	Chr15:61160274	0	15	61160274	intergenic_region	D	I	0.147841	0.0669912	0.0178186	0.000170168	0.856697	0.976787	0.246835	ENSBTAG00000045944(5S_rRNA)	259756	FALSE	TRUE
RFI	rs109666641	0	16	75779943	intergenic_region	T	C	0.311606	0.050644	0.0134711	0.000170275	0.856697	0.950491	0.24019	ENSBTAG00000029854(bta-mir-205)	20023	FALSE	FALSE	ENSBTAG00000044497(5S_rRNA) ENSBTAG00000029854(bta-mir-205)
RFI	rs383913090	0	12	19123655	intron_variant	G	C	0.0609312	-0.0949241	0.0252519	0.000170529	0.856697	0.890716	0.225085	ENSBTAG00000007329(SETDB2)	Within	FALSE	TRUE	ENSBTAG00000034222(CAB39L) ENSBTAG00000007329(SETDB2) ENSBTAG00000013159(PHF11) ENSBTAG00000029179(5S_rRNA)
RFI	rs381117541	0	12	19124405	intron_variant	G	T	0.0609312	-0.0949241	0.0252519	0.000170529	0.856697	0.890716	0.225085	ENSBTAG00000007329(SETDB2)	Within	FALSE	TRUE	ENSBTAG00000034222(CAB39L) ENSBTAG00000007329(SETDB2) ENSBTAG00000013159(PHF11) ENSBTAG00000034269(RCBTB1) ENSBTAG00000029179(5S_rRNA)
RFI	rs385516339	0	7	96818619	intergenic_region	T	C	0.198313	0.0598283	0.0159164	0.000170651	0.856697	0.983147	0.248442	ENSBTAG00000006110	124444	FALSE	FALSE
RFI	rs381193571	0	24	46340546	intergenic_region	A	G	0.0976383	-0.0790934	0.0210417	0.000170666	0.856697	0.952205	0.240623	ENSBTAG00000002512(HAUS1)	17159	FALSE	TRUE	ENSBTAG00000002624(PSTPIP2) ENSBTAG00000002507(ATP5A1) ENSBTAG00000002512(HAUS1) ENSBTAG00000032964 ENSBTAG00000042092(U6)
RFI	rs207563675	0	4	70343815	intergenic_region	G	A	0.065722	0.0924825	0.0246039	0.000170695	0.856697	0.907309	0.229278	ENSBTAG00000029945(bta-mir-148a)	70436	FALSE	TRUE
RFI	rs383192830	0	4	70344601	intergenic_region	G	A	0.065722	0.0924825	0.0246039	0.000170695	0.856697	0.907309	0.229278	ENSBTAG00000029945(bta-mir-148a)	69650	FALSE	TRUE	ENSBTAG00000029945(bta-mir-148a)
RFI	rs42941668	0	28	1820319	intergenic_region	G	A	0.144872	0.0709231	0.0188704	0.000170981	0.856697	1.07656	0.272049	ENSBTAG00000048153	55491	FALSE	TRUE	ENSBTAG00000048153
RFI	rs42941667	0	28	1820329	intergenic_region	A	T	0.144872	0.0709231	0.0188704	0.000170981	0.856697	1.07656	0.272049	ENSBTAG00000048153	55501	FALSE	TRUE	ENSBTAG00000048153
RFI	rs42941666	0	28	1820353	intergenic_region	A	G	0.144872	0.0709231	0.0188704	0.000170981	0.856697	1.07656	0.272049	ENSBTAG00000048153	55525	FALSE	TRUE	ENSBTAG00000048153
RFI	rs42941665	0	28	1820359	intergenic_region	C	T	0.144872	0.0709231	0.0188704	0.000170981	0.856697	1.07656	0.272049	ENSBTAG00000048153	55531	FALSE	TRUE	ENSBTAG00000048153
RFI	rs379596516	0	7	96819212	intergenic_region	C	T	0.198381	0.0598085	0.0159171	0.000171614	0.856697	0.98275	0.248342	ENSBTAG00000006110	125037	FALSE	FALSE
RFI	rs382239291	0	3	6825355	intron_variant	G	A	0.0791498	-0.0842011	0.0224094	0.00017169	0.856697	0.892737	0.225596	ENSBTAG00000004885(DDR2)	Within	FALSE	TRUE	ENSBTAG00000004885(DDR2)
RFI	Chr6:108372391	0	6	108372391	intron_variant	C	G	0.0138327	0.174455	0.0464304	0.000171723	0.856697	0.717255	0.181251	ENSBTAG00000047977	Within	TRUE	TRUE	ENSBTAG00000027453(RNF4) ENSBTAG00000047977 ENSBTAG00000006683(ZFYVE28)
RFI	rs209819098	89	12	59748503	intergenic_region	G	A	0.210999	0.0588332	0.0156585	0.000171769	0.856697	0.995524	0.25157	ENSBTAG00000038168(SLITRK1)	601870	TRUE	TRUE
RFI	rs135605210	0	4	84106276	intergenic_region	A	G	0.113293	-0.0735814	0.0195841	0.000171829	0.856697	0.939655	0.237452	ENSBTAG00000006152	521846	FALSE	FALSE
RFI	rs381852868	0	7	96819071	intergenic_region	C	G	0.198448	0.0598019	0.0159168	0.000171849	0.856697	0.982782	0.24835	ENSBTAG00000006110	124896	FALSE	FALSE
RFI	rs457775855	0	7	96820110	intergenic_region	A	G	0.198448	0.0598019	0.0159168	0.000171849	0.856697	0.982782	0.24835	ENSBTAG00000006110	125935	FALSE	FALSE
RFI	rs381217677	0	21	56092283	upstream_gene_variant	C	T	0.0548583	0.0992428	0.0264157	0.000171989	0.856697	0.882239	0.222943	ENSBTAG00000017216(FRMD5)	705	FALSE	FALSE	ENSBTAG00000017215(WDR76) ENSBTAG00000017216(FRMD5) ENSBTAG00000042421(SNORD113)
RFI	rs210751713	0	6	43653004	intergenic_region	A	G	0.0875169	-0.0851319	0.0226599	0.000172006	0.856697	0.999886	0.252672	ENSBTAG00000020363(GBA3)	22596	FALSE	TRUE	ENSBTAG00000020363(GBA3)
RFI	rs379087750	0	3	16389420	intron_variant	G	A	0.0350202	-0.120765	0.0321491	0.000172371	0.856697	0.851467	0.215167	ENSBTAG00000033217(TPM3)	Within	FALSE	TRUE	ENSBTAG00000004271(UBAP2L) ENSBTAG00000020026(C3H1orf43) ENSBTAG00000033220(C3H1orf189) ENSBTAG00000033217(TPM3) ENSBTAG00000004987(NUP210L) ENSBTAG00000037275(bta-mir-190b) ENSBTAG00000043590(SNORA58) ENSBTAG00000042718(SNORA58)
RFI	rs110836093	16	24	14832190	intergenic_region	T	C	0.434211	0.0492962	0.0131262	0.000172961	0.856697	1.03141	0.260639	ENSBTAG00000045111(snoU54)	204342	TRUE	TRUE
RFI	rs110007088	0	4	16069389	intergenic_region	C	T	0.0714575	-0.0891565	0.0237406	0.00017304	0.856697	0.911181	0.230257	ENSBTAG00000044405(U6)	308102	FALSE	TRUE
RFI	rs135771432	6	23	22191676	upstream_gene_variant	T	C	0.480904	0.0500623	0.0133315	0.000173204	0.856697	1.08088	0.273139	ENSBTAG00000042716(7SK)	12	TRUE	TRUE	ENSBTAG00000002166(CRISP2) ENSBTAG00000012918(CRISP3) ENSBTAG00000008085(CRISP1) ENSBTAG00000019762 ENSBTAG00000042716(7SK)
RFI	rs136127401	0	24	45651264	intergenic_region	T	C	0.477126	0.0476799	0.0126979	0.000173385	0.856697	0.979828	0.247604	ENSBTAG00000043507(U4)	39273	FALSE	TRUE	ENSBTAG00000043507(U4)
RFI	rs208244689	0	1	125892998	intergenic_region	A	G	0.373077	-0.0494253	0.0131628	0.000173398	0.856697	0.987098	0.249441	ENSBTAG00000007933(C1H3orf58)	8031	FALSE	TRUE	ENSBTAG00000007933(C1H3orf58)
RFI	rs133644928	0	3	6824784	intron_variant	A	G	0.079892	-0.0837187	0.0222965	0.000173489	0.856697	0.890094	0.224928	ENSBTAG00000004885(DDR2)	Within	FALSE	TRUE	ENSBTAG00000004885(DDR2)
RFI	rs211564008	0	11	41078383	intergenic_region	A	G	0.224561	0.0551685	0.0146932	0.000173559	0.856697	0.915616	0.231377	ENSBTAG00000005870(FANCL)	333964	FALSE	FALSE
RFI	rs460675174	104	20	45690525	intergenic_region	A	G	0.0732119	-0.0890177	0.023709	0.000173627	0.856697	0.928889	0.234731	ENSBTAG00000043184(U6)	276021	TRUE	TRUE
RFI	rs381138211	0	6	36570984	intergenic_region	T	C	0.135493	-0.0699794	0.0186387	0.000173673	0.856697	0.991003	0.250428	ENSBTAG00000024957(SNCA)	138558	FALSE	TRUE
RFI	rs207911635	0	6	36571124	intergenic_region	C	T	0.135493	-0.0699794	0.0186387	0.000173673	0.856697	0.991003	0.250428	ENSBTAG00000024957(SNCA)	138698	FALSE	TRUE
RFI	rs385925716	0	6	36571245	intergenic_region	C	T	0.135493	-0.0699794	0.0186387	0.000173673	0.856697	0.991003	0.250428	ENSBTAG00000024957(SNCA)	138819	FALSE	TRUE
RFI	rs383286581	0	6	36571284	intergenic_region	G	C	0.135493	-0.0699794	0.0186387	0.000173673	0.856697	0.991003	0.250428	ENSBTAG00000024957(SNCA)	138858	FALSE	TRUE
RFI	rs210112730	0	6	36571688	intergenic_region	T	C	0.135493	-0.0699794	0.0186387	0.000173673	0.856697	0.991003	0.250428	ENSBTAG00000024957(SNCA)	139262	FALSE	TRUE
RFI	rs383483268	0	6	36572089	intergenic_region	T	A	0.135493	-0.0699794	0.0186387	0.000173673	0.856697	0.991003	0.250428	ENSBTAG00000024957(SNCA)	139663	FALSE	TRUE
RFI	Chr2:56586606	0	2	56586606	intergenic_region	I	D	0.0580972	-0.103313	0.0275217	0.00017411	0.856697	1.00907	0.254993	ENSBTAG00000024632	125114	FALSE	TRUE
RFI	rs136898950	0	8	102323998	intergenic_region	T	C	0.0902834	-0.0801123	0.021344	0.000174456	0.856697	0.910671	0.230128	ENSBTAG00000044489	115174	FALSE	TRUE
RFI	rs109229633	8	12	13809266	intergenic_region	A	C	0.180297	0.0607178	0.0161768	0.000174459	0.856697	0.941296	0.237867	ENSBTAG00000012434(ENOX1)	174646	TRUE	FALSE
RFI	rs384441620	0	6	36686452	intergenic_region	A	G	0.2278	0.0574815	0.0153153	0.000174582	0.856697	1.00413	0.253744	ENSBTAG00000024957(SNCA)	254026	FALSE	TRUE
RFI	rs383265694	0	7	96810718	intergenic_region	A	G	0.20695	0.0586439	0.0156269	0.000174896	0.856697	0.975126	0.246416	ENSBTAG00000006110	116543	FALSE	FALSE
RFI	rs380678193	0	7	96810724	intergenic_region	A	C	0.20695	0.0586439	0.0156269	0.000174896	0.856697	0.975126	0.246416	ENSBTAG00000006110	116549	FALSE	FALSE
RFI	rs381230142	18	14	46547880	intergenic_region	T	C	0.0387314	-0.12028	0.0320583	0.000175497	0.856697	0.930559	0.235153	ENSBTAG00000047330(FABP5)	96729	TRUE	TRUE
RFI	rs41682451	0	13	18978025	upstream_gene_variant	G	A	0.207827	-0.0587937	0.0156736	0.000176035	0.856697	0.983179	0.248451	ENSBTAG00000014991(PARD3)	3990	FALSE	FALSE	ENSBTAG00000014991(PARD3)
RFI	rs133806615	0	16	75782261	intergenic_region	A	G	0.31336	0.0504088	0.0134399	0.000176358	0.856697	0.94457	0.238694	ENSBTAG00000029854(bta-mir-205)	17705	FALSE	FALSE	ENSBTAG00000044497(5S_rRNA) ENSBTAG00000029854(bta-mir-205)
RFI	rs379281931	0	6	36562870	intergenic_region	T	G	0.13664	-0.0695254	0.0185373	0.00017643	0.856697	0.985158	0.248951	ENSBTAG00000024957(SNCA)	130444	FALSE	TRUE
RFI	rs475619192	0	1	148150811	intergenic_region	C	T	0.0325236	-0.127303	0.0339431	0.000176503	0.856697	0.880978	0.222624	ENSBTAG00000005503(PRMT2)	68750	FALSE	TRUE	ENSBTAG00000005503(PRMT2)
RFI	rs385803988	0	1	148155503	intergenic_region	G	A	0.0325236	-0.127303	0.0339431	0.000176503	0.856697	0.880978	0.222624	ENSBTAG00000005503(PRMT2)	73442	FALSE	TRUE
RFI	rs108979529	0	16	75755068	intergenic_region	C	A	0.353914	0.0492555	0.0131333	0.000176525	0.856697	0.958399	0.242189	ENSBTAG00000029854(bta-mir-205)	44898	FALSE	FALSE	ENSBTAG00000029854(bta-mir-205)
RFI	rs380878639	0	4	16075584	intergenic_region	T	C	0.0702429	-0.0897111	0.0239209	0.000176604	0.856697	0.908057	0.229467	ENSBTAG00000044405(U6)	314297	FALSE	TRUE
RFI	rs384992840	0	21	56087753	intron_variant	T	C	0.0551957	0.0978099	0.0260812	0.00017669	0.856697	0.86191	0.217806	ENSBTAG00000017216(FRMD5)	Within	FALSE	FALSE	ENSBTAG00000017215(WDR76) ENSBTAG00000017216(FRMD5)
RFI	rs209771463	0	12	54260896	intergenic_region	A	G	0.103036	0.0775172	0.0206715	0.000176867	0.856697	0.959421	0.242447	ENSBTAG00000043485(U6)	60719	FALSE	TRUE	ENSBTAG00000043485(U6)
RFI	rs209545814	0	2	120456947	downstream_gene_variant	G	A	0.0428475	-0.115577	0.0308213	0.000176891	0.856697	0.946452	0.23917	ENSBTAG00000043514(SNORA62)	2421	FALSE	FALSE	ENSBTAG00000003253(NPPC) ENSBTAG00000011964(DIS3L2) ENSBTAG00000043514(SNORA62)
RFI	rs383479018	37	25	34705064	intron_variant	C	G	0.142173	0.0667554	0.0178024	0.000176981	0.856697	0.938942	0.237272	ENSBTAG00000017082(POR)	Within	TRUE	TRUE	ENSBTAG00000005089(RHBDD2) ENSBTAG00000017082(POR) ENSBTAG00000016139(TMEM120A) ENSBTAG00000009461(STYXL1) ENSBTAG00000009462(MDH2)
RFI	rs800811165	0	10	86132343	intergenic_region	A	T	0.0338057	0.118683	0.0316536	0.000177235	0.856697	0.794841	0.200857	ENSBTAG00000004218(SYNDIG1L)	22222	TRUE	TRUE	ENSBTAG00000004218(SYNDIG1L) ENSBTAG00000021955(NPC2) ENSBTAG00000021956(ISCA2) ENSBTAG00000021957(LTBP2) ENSBTAG00000005774(VRTN) ENSBTAG00000043732(U2)
RFI	rs477481879	0	2	56730496	intron_variant	A	T	0.0632254	-0.0995495	0.026551	0.000177278	0.856697	1.01404	0.256248	ENSBTAG00000024632	Within	FALSE	TRUE	ENSBTAG00000024632
RFI	Chr22:61100076	4	22	61100076	intron_variant	T	C	0.0566802	-0.0971085	0.0259003	0.00017731	0.856697	0.871071	0.220121	ENSBTAG00000011795(TXNRD3)	Within	TRUE	TRUE	ENSBTAG00000030855(CHCHD6) ENSBTAG00000011795(TXNRD3) ENSBTAG00000039194(C22H3orf22) ENSBTAG00000008778(CHST13) ENSBTAG00000008774(UROC1) ENSBTAG00000009874(ZXDC)
RFI	rs136581916	75	4	60478585	intron_variant	A	G	0.182389	-0.0675082	0.0180059	0.000177388	0.856697	1.17411	0.296698	ENSBTAG00000003490(ELMO1)	Within	TRUE	FALSE	ENSBTAG00000003490(ELMO1)
RFI	rs110190114	0	12	88555666	intergenic_region	T	G	0.0557355	-0.0978398	0.026099	0.000177691	0.856697	0.870373	0.219945	ENSBTAG00000012019(IRS2)	108859	FALSE	TRUE
RFI	rs137781181	128	10	93206872	intron_variant	C	A	0.389339	-0.0483808	0.0129068	0.000177912	0.856697	0.961442	0.242958	ENSBTAG00000021708(CEP128)	Within	TRUE	TRUE	ENSBTAG00000021708(CEP128)
RFI	rs382995856	0	3	6825436	intron_variant	T	A	0.0796221	-0.0838084	0.0223592	0.000178053	0.856697	0.88925	0.224715	ENSBTAG00000004885(DDR2)	Within	FALSE	TRUE	ENSBTAG00000004885(DDR2)
RFI	rs378018190	0	3	6825488	intron_variant	C	G	0.0796221	-0.0838084	0.0223592	0.000178053	0.856697	0.88925	0.224715	ENSBTAG00000004885(DDR2)	Within	FALSE	TRUE	ENSBTAG00000004885(DDR2)
RFI	rs379118284	11	16	39075232	intron_variant	A	G	0.0647099	0.0937203	0.0250082	0.000178545	0.856697	0.918403	0.232082	ENSBTAG00000004570(PRRX1)	Within	TRUE	TRUE	ENSBTAG00000004570(PRRX1)
RFI	rs134743758	0	2	56717259	intron_variant	T	C	0.065722	-0.0975254	0.0260253	0.000178724	0.856697	1.00895	0.254964	ENSBTAG00000024632	Within	FALSE	TRUE	ENSBTAG00000024632
RFI	rs133682947	0	2	56724158	intron_variant	G	A	0.065722	-0.0975254	0.0260253	0.000178724	0.856697	1.00895	0.254964	ENSBTAG00000024632	Within	FALSE	TRUE	ENSBTAG00000024632
RFI	rs136308953	0	2	56725400	intron_variant	C	T	0.065722	-0.0975254	0.0260253	0.000178724	0.856697	1.00895	0.254964	ENSBTAG00000024632	Within	FALSE	TRUE	ENSBTAG00000024632
RFI	Chr2:56728105	0	2	56728105	intron_variant	D	I	0.065722	-0.0975254	0.0260253	0.000178724	0.856697	1.00895	0.254964	ENSBTAG00000024632	Within	FALSE	TRUE	ENSBTAG00000024632
RFI	rs385388543	0	2	56731154	intron_variant	G	A	0.065722	-0.0975254	0.0260253	0.000178724	0.856697	1.00895	0.254964	ENSBTAG00000024632	Within	FALSE	TRUE	ENSBTAG00000024632
RFI	rs379998482	0	8	13877238	intergenic_region	C	A	0.0819163	0.0817599	0.0218199	0.000178935	0.856697	0.868525	0.219477	ENSBTAG00000046043	824625	FALSE	TRUE
RFI	rs136498194	0	8	109673906	intergenic_region	G	T	0.229285	-0.05669	0.01513	0.000179066	0.856697	0.981141	0.247936	ENSBTAG00000040129(5S_rRNA)	36714	FALSE	FALSE	ENSBTAG00000040129(5S_rRNA)
RFI	rs136533687	42	19	57807689	intron_variant	A	G	0.03583	0.124232	0.0331579	0.000179198	0.856697	0.92112	0.232768	ENSBTAG00000011007(TTYH2)	Within	TRUE	TRUE	ENSBTAG00000004617(KIF19) ENSBTAG00000016732(DNAI2) ENSBTAG00000011007(TTYH2) ENSBTAG00000030164(RPL38)
RFI	rs109786232	0	6	36681259	intergenic_region	G	A	0.367139	0.0510907	0.0136366	0.000179254	0.856697	1.04778	0.264776	ENSBTAG00000024957(SNCA)	248833	FALSE	TRUE
RFI	rs377926478	0	16	79295354	intergenic_region	A	G	0.102024	-0.0819413	0.0218725	0.000179447	0.856697	1.06273	0.268553	ENSBTAG00000019890(ATP6V1G3)	37675	FALSE	TRUE	ENSBTAG00000019890(ATP6V1G3)
RFI	rs43185161	0	16	78837646	intergenic_region	C	G	0.117611	-0.0764275	0.0204015	0.000179557	0.856697	1.04726	0.264645	ENSBTAG00000013499(LHX9)	34839	FALSE	TRUE	ENSBTAG00000013499(LHX9)
RFI	rs468877358	0	13	25808947	intron_variant	C	T	0.0825911	0.085642	0.022866	0.000180113	0.856697	0.960105	0.24262	ENSBTAG00000021857(ARHGAP21)	Within	FALSE	TRUE	ENSBTAG00000021857(ARHGAP21)
RFI	Chr8:109687408	0	8	109687408	intergenic_region	C	T	0.249528	-0.0559181	0.0149299	0.000180119	0.856697	1.0116	0.255632	ENSBTAG00000040129(5S_rRNA)	23212	FALSE	FALSE	ENSBTAG00000040129(5S_rRNA)
RFI	rs135630598	0	8	75223891	intergenic_region	A	C	0.330364	-0.0516955	0.0138029	0.000180194	0.856697	1.02138	0.258103	ENSBTAG00000031632(ADRA1A)	33270	FALSE	FALSE	ENSBTAG00000018373(DPYSL2) ENSBTAG00000031632(ADRA1A)
RFI	rs208600344	0	9	38635180	intergenic_region	G	A	0.110796	0.0764747	0.0204206	0.000180409	0.856697	0.995428	0.251546	ENSBTAG00000008817(LAMA4)	9130	FALSE	TRUE	ENSBTAG00000008817(LAMA4)
RFI	rs209490409	67	6	33192841	intergenic_region	T	C	0.487382	0.0503876	0.0134549	0.000180448	0.856697	1.09587	0.276928	ENSBTAG00000019490	35400	TRUE	TRUE	ENSBTAG00000019490
RFI	rs385141908	0	28	24696702	intron_variant	A	G	0.131916	0.0675763	0.0180464	0.000180697	0.856697	0.903435	0.228299	ENSBTAG00000014029(HERC4)	Within	FALSE	TRUE	ENSBTAG00000014029(HERC4) ENSBTAG00000017509(MYPN)
RFI	rs383763056	1	13	72876624	intron_variant	A	G	0.0159244	0.173733	0.0463968	0.000180744	0.856697	0.817156	0.206496	ENSBTAG00000021033(SGK2)	Within	TRUE	TRUE	ENSBTAG00000008527(SRSF6) ENSBTAG00000021033(SGK2) ENSBTAG00000019606(IFT52) ENSBTAG00000007783(MYBL2) ENSBTAG00000047678
RFI	rs137245692	0	16	75780937	intergenic_region	A	C	0.312011	0.0504574	0.0134759	0.000180926	0.856697	0.94417	0.238593	ENSBTAG00000029854(bta-mir-205)	19029	FALSE	FALSE	ENSBTAG00000044497(5S_rRNA) ENSBTAG00000029854(bta-mir-205)
RFI	rs208644357	0	2	120460107	intergenic_region	A	G	0.0433873	-0.11495	0.0307008	0.000180978	0.856697	0.94747	0.239427	ENSBTAG00000043514(SNORA62)	5581	FALSE	FALSE	ENSBTAG00000003253(NPPC) ENSBTAG00000011964(DIS3L2) ENSBTAG00000043514(SNORA62)
RFI	rs208539296	0	2	120465534	intergenic_region	G	A	0.0433873	-0.11495	0.0307008	0.000180978	0.856697	0.94747	0.239427	ENSBTAG00000043514(SNORA62)	11008	FALSE	FALSE	ENSBTAG00000003253(NPPC) ENSBTAG00000011964(DIS3L2) ENSBTAG00000043514(SNORA62)
RFI	rs210403298	0	2	120466373	intergenic_region	G	A	0.0433873	-0.11495	0.0307008	0.000180978	0.856697	0.94747	0.239427	ENSBTAG00000043514(SNORA62)	11847	FALSE	FALSE	ENSBTAG00000003253(NPPC) ENSBTAG00000011964(DIS3L2) ENSBTAG00000043514(SNORA62)
RFI	rs211545496	0	2	120468775	intergenic_region	A	T	0.0433873	-0.11495	0.0307008	0.000180978	0.856697	0.94747	0.239427	ENSBTAG00000043514(SNORA62)	14249	FALSE	FALSE	ENSBTAG00000011964(DIS3L2) ENSBTAG00000043514(SNORA62)
RFI	rs377860439	0	12	19128566	intron_variant	A	T	0.0602564	-0.0949887	0.0253702	0.000181034	0.856697	0.882684	0.223055	ENSBTAG00000007329(SETDB2)	Within	FALSE	TRUE	ENSBTAG00000034222(CAB39L) ENSBTAG00000007329(SETDB2) ENSBTAG00000013159(PHF11) ENSBTAG00000034269(RCBTB1) ENSBTAG00000029179(5S_rRNA)
RFI	rs378213493	0	12	19128749	intron_variant	C	G	0.0602564	-0.0949887	0.0253702	0.000181034	0.856697	0.882684	0.223055	ENSBTAG00000007329(SETDB2)	Within	FALSE	TRUE	ENSBTAG00000034222(CAB39L) ENSBTAG00000007329(SETDB2) ENSBTAG00000013159(PHF11) ENSBTAG00000034269(RCBTB1) ENSBTAG00000029179(5S_rRNA)
RFI	rs378491017	0	12	19129047	intron_variant	C	A	0.0602564	-0.0949887	0.0253702	0.000181034	0.856697	0.882684	0.223055	ENSBTAG00000007329(SETDB2)	Within	FALSE	TRUE	ENSBTAG00000034222(CAB39L) ENSBTAG00000007329(SETDB2) ENSBTAG00000013159(PHF11) ENSBTAG00000034269(RCBTB1) ENSBTAG00000029179(5S_rRNA)
RFI	Chr12:19129493	0	12	19129493	intron_variant	I	D	0.0602564	-0.0949887	0.0253702	0.000181034	0.856697	0.882684	0.223055	ENSBTAG00000007329(SETDB2)	Within	FALSE	TRUE	ENSBTAG00000034222(CAB39L) ENSBTAG00000007329(SETDB2) ENSBTAG00000013159(PHF11) ENSBTAG00000034269(RCBTB1) ENSBTAG00000029179(5S_rRNA)
RFI	Chr12:19129560	0	12	19129560	intron_variant	D	I	0.0602564	-0.0949887	0.0253702	0.000181034	0.856697	0.882684	0.223055	ENSBTAG00000007329(SETDB2)	Within	FALSE	TRUE	ENSBTAG00000034222(CAB39L) ENSBTAG00000007329(SETDB2) ENSBTAG00000013159(PHF11) ENSBTAG00000034269(RCBTB1) ENSBTAG00000029179(5S_rRNA)
RFI	rs379016656	0	12	19131392	intron_variant	G	C	0.0602564	-0.0949887	0.0253702	0.000181034	0.856697	0.882684	0.223055	ENSBTAG00000007329(SETDB2)	Within	FALSE	TRUE	ENSBTAG00000034222(CAB39L) ENSBTAG00000007329(SETDB2) ENSBTAG00000013159(PHF11) ENSBTAG00000034269(RCBTB1) ENSBTAG00000029179(5S_rRNA)
RFI	rs382149551	0	12	19131400	intron_variant	T	C	0.0602564	-0.0949887	0.0253702	0.000181034	0.856697	0.882684	0.223055	ENSBTAG00000007329(SETDB2)	Within	FALSE	TRUE	ENSBTAG00000034222(CAB39L) ENSBTAG00000007329(SETDB2) ENSBTAG00000013159(PHF11) ENSBTAG00000034269(RCBTB1) ENSBTAG00000029179(5S_rRNA)
RFI	rs383597976	2	7	108860012	intergenic_region	T	G	0.0519568	-0.0998171	0.02666	0.00018106	0.856697	0.84787	0.214258	ENSBTAG00000016515(EFNA5)	189578	TRUE	TRUE
RFI	rs43055778	48	24	5854851	intergenic_region	G	A	0.376248	-0.0518502	0.0138492	0.000181186	0.856697	1.09002	0.27545	ENSBTAG00000005985(CBLN2)	233816	TRUE	TRUE
RFI	rs135125816	0	7	38331658	intergenic_region	C	G	0.34224	-0.051188	0.0136736	0.000181418	0.856697	1.01902	0.257508	ENSBTAG00000043273(U6atac)	12040	FALSE	TRUE	ENSBTAG00000043273(U6atac)
RFI	Chr5:6270144	80	5	6270144	intron_variant	I	D	0.490823	-0.0471704	0.0126005	0.000181439	0.856697	0.960687	0.242767	ENSBTAG00000013406(CSRP2)	Within	TRUE	FALSE	ENSBTAG00000021756(ZDHHC17) ENSBTAG00000013406(CSRP2)
RFI	rs134066002	0	7	38296745	intergenic_region	A	G	0.155668	-0.0643131	0.0171803	0.000181536	0.856697	0.939205	0.237338	ENSBTAG00000043273(U6atac)	22750	FALSE	TRUE	ENSBTAG00000043273(U6atac)
RFI	rs137456287	0	7	38296768	intergenic_region	T	C	0.155668	-0.0643131	0.0171803	0.000181536	0.856697	0.939205	0.237338	ENSBTAG00000043273(U6atac)	22727	FALSE	TRUE	ENSBTAG00000043273(U6atac)
RFI	rs133718375	0	7	38296779	intergenic_region	T	G	0.155668	-0.0643131	0.0171803	0.000181536	0.856697	0.939205	0.237338	ENSBTAG00000043273(U6atac)	22716	FALSE	TRUE	ENSBTAG00000043273(U6atac)
RFI	rs41581395	1	1	136375095	intergenic_region	G	A	0.172807	0.0618933	0.0165345	0.000181626	0.856697	0.946029	0.239063	ENSBTAG00000001324(SLCO2A1)	60507	TRUE	FALSE	ENSBTAG00000001324(SLCO2A1)
RFI	rs209002796	0	24	45623037	intergenic_region	A	G	0.469838	0.0476084	0.0127192	0.000181806	0.856697	0.975378	0.246479	ENSBTAG00000043507(U4)	67500	FALSE	TRUE	ENSBTAG00000043507(U4)
RFI	rs135315196	0	13	18958647	intergenic_region	G	A	0.191498	-0.0594033	0.0158709	0.000181901	0.856697	0.943877	0.238519	ENSBTAG00000014991(PARD3)	23368	FALSE	FALSE	ENSBTAG00000014991(PARD3)
RFI	rs207972049	0	2	45366843	intergenic_region	G	A	0.120445	-0.0702347	0.0187648	0.000181903	0.856697	0.902826	0.228145	ENSBTAG00000016217(RBM43)	393632	FALSE	FALSE
RFI	rs210024682	0	2	45367424	intergenic_region	A	G	0.120445	-0.0702347	0.0187648	0.000181903	0.856697	0.902826	0.228145	ENSBTAG00000016217(RBM43)	394213	FALSE	FALSE
RFI	rs209223009	0	2	45368107	intergenic_region	A	G	0.120445	-0.0702347	0.0187648	0.000181903	0.856697	0.902826	0.228145	ENSBTAG00000016217(RBM43)	394896	FALSE	FALSE
RFI	rs443847151	0	6	44774965	intergenic_region	C	G	0.104858	-0.0823609	0.022006	0.000182089	0.856697	1.09998	0.277966	ENSBTAG00000017024(PPARGC1A)	79148	FALSE	FALSE
RFI	rs41686189	0	13	39800839	intergenic_region	T	C	0.210391	-0.0581579	0.0155396	0.000182161	0.856697	0.970746	0.245309	ENSBTAG00000020382(RIN2)	7284	FALSE	FALSE	ENSBTAG00000020382(RIN2) ENSBTAG00000045220(bta-mir-2305)
RFI	Chr11:41192110	0	11	41192110	intergenic_region	D	I	0.115924	0.0717195	0.0191641	0.000182284	0.856697	0.910723	0.230141	ENSBTAG00000005870(FANCL)	447691	FALSE	TRUE
RFI	rs133287567	0	2	56725737	intron_variant	A	G	0.0591768	-0.101884	0.027225	0.000182348	0.856697	0.998436	0.252306	ENSBTAG00000024632	Within	FALSE	TRUE	ENSBTAG00000024632
RFI	rs137330902	0	8	75228571	intergenic_region	G	A	0.331849	-0.0516309	0.0137998	0.000182985	0.856697	1.02114	0.258042	ENSBTAG00000031632(ADRA1A)	28590	FALSE	FALSE	ENSBTAG00000018373(DPYSL2) ENSBTAG00000031632(ADRA1A)
RFI	rs379491020	0	12	19131593	intron_variant	G	A	0.059919	-0.095148	0.0254313	0.000183018	0.856697	0.881005	0.222631	ENSBTAG00000007329(SETDB2)	Within	FALSE	TRUE	ENSBTAG00000034222(CAB39L) ENSBTAG00000007329(SETDB2) ENSBTAG00000013159(PHF11) ENSBTAG00000034269(RCBTB1) ENSBTAG00000029179(5S_rRNA)
RFI	rs456882832	0	8	106879661	intergenic_region	A	G	0.167476	0.0696128	0.0186065	0.000183055	0.856697	1.16728	0.294974	ENSBTAG00000044523(5S_rRNA)	145293	FALSE	TRUE
RFI	rs134143047	0	7	38322644	upstream_gene_variant	T	C	0.342038	-0.0511766	0.0136801	0.000183315	0.856697	1.01828	0.257321	ENSBTAG00000043273(U6atac)	3026	FALSE	TRUE	ENSBTAG00000043273(U6atac)
RFI	rs135543707	0	7	38323876	upstream_gene_variant	A	G	0.342038	-0.0511766	0.0136801	0.000183315	0.856697	1.01828	0.257321	ENSBTAG00000043273(U6atac)	4258	FALSE	TRUE	ENSBTAG00000043273(U6atac)
RFI	Chr7:38295251	0	7	38295251	intergenic_region	C	T	0.157152	-0.0639205	0.0170871	0.000183391	0.856697	0.934972	0.236269	ENSBTAG00000043273(U6atac)	24244	FALSE	TRUE	ENSBTAG00000043273(U6atac)
RFI	Chr6:44786532	0	6	44786532	intergenic_region	A	G	0.189744	-0.0623426	0.016666	0.000183509	0.856697	1.03231	0.260865	ENSBTAG00000017024(PPARGC1A)	67581	FALSE	FALSE	ENSBTAG00000017024(PPARGC1A)
RFI	rs133076917	0	28	24678666	intron_variant	C	T	0.111404	0.0732895	0.0195943	0.000183762	0.856697	0.918624	0.232137	ENSBTAG00000014029(HERC4)	Within	FALSE	TRUE	ENSBTAG00000014029(HERC4) ENSBTAG00000017509(MYPN)
RFI	rs134994673	0	28	24679268	intron_variant	T	C	0.111404	0.0732895	0.0195943	0.000183762	0.856697	0.918624	0.232137	ENSBTAG00000014029(HERC4)	Within	FALSE	TRUE	ENSBTAG00000014029(HERC4) ENSBTAG00000017509(MYPN)
RFI	rs211019612	0	8	13879572	intergenic_region	G	A	0.0840756	0.0806146	0.0215528	0.000183778	0.856697	0.864582	0.218481	ENSBTAG00000046043	826959	FALSE	TRUE
RFI	rs377964526	0	20	32842817	intron_variant	C	T	0.0620783	0.0981196	0.0262344	0.000183934	0.856697	0.968427	0.244723	ENSBTAG00000033186(OXCT1)	Within	FALSE	TRUE	ENSBTAG00000033186(OXCT1)
RFI	rs441920938	0	20	32842903	intron_variant	T	A	0.0620783	0.0981196	0.0262344	0.000183934	0.856697	0.968427	0.244723	ENSBTAG00000033186(OXCT1)	Within	FALSE	TRUE	ENSBTAG00000033186(OXCT1)
RFI	Chr20:32842995	0	20	32842995	intron_variant	D	I	0.0620783	0.0981196	0.0262344	0.000183934	0.856697	0.968427	0.244723	ENSBTAG00000033186(OXCT1)	Within	FALSE	TRUE	ENSBTAG00000033186(OXCT1)
RFI	rs381402890	0	20	32843043	intron_variant	A	G	0.0620783	0.0981196	0.0262344	0.000183934	0.856697	0.968427	0.244723	ENSBTAG00000033186(OXCT1)	Within	FALSE	TRUE	ENSBTAG00000033186(OXCT1)
RFI	rs379008186	0	20	32843746	intron_variant	A	G	0.0620783	0.0981196	0.0262344	0.000183934	0.856697	0.968427	0.244723	ENSBTAG00000033186(OXCT1)	Within	FALSE	TRUE	ENSBTAG00000033186(OXCT1)
RFI	rs208534191	0	2	45394720	intergenic_region	G	A	0.118758	-0.0705222	0.0188571	0.000184155	0.856697	0.899205	0.22723	ENSBTAG00000039731(RND3)	405746	FALSE	TRUE
RFI	Chr6:19927676	0	6	19927676	intergenic_region	I	D	0.0863023	0.0815654	0.0218104	0.000184202	0.856697	0.906329	0.22903	ENSBTAG00000047891(GIMD1)	163690	FALSE	TRUE
RFI	rs379785022	0	6	36670646	intergenic_region	C	A	0.361471	0.0510369	0.0136484	0.000184447	0.856697	1.03866	0.26247	ENSBTAG00000024957(SNCA)	238220	FALSE	TRUE
RFI	rs41686139	0	13	39829975	intron_variant	T	G	0.186505	-0.0606864	0.016229	0.000184474	0.856697	0.965333	0.243941	ENSBTAG00000020382(RIN2)	Within	FALSE	TRUE	ENSBTAG00000020382(RIN2) ENSBTAG00000001144(NAA20) ENSBTAG00000045220(bta-mir-2305)
RFI	rs385606536	0	17	19501183	intergenic_region	A	T	0.0725371	-0.0884982	0.0236668	0.00018451	0.856697	0.910279	0.230029	ENSBTAG00000034089	62467	FALSE	TRUE	ENSBTAG00000034089
RFI	rs445482585	0	2	108451973	intergenic_region	A	T	0.0584345	0.0979446	0.0261952	0.000184736	0.856697	0.911863	0.230429	ENSBTAG00000037288	75252	FALSE	FALSE
RFI	rs377904095	0	8	13886144	intergenic_region	C	T	0.0836707	0.0806968	0.0215835	0.000184884	0.856697	0.862555	0.217969	ENSBTAG00000046043	833531	FALSE	TRUE
RFI	rs134746235	146	20	18948029	intergenic_region	T	C	0.464035	0.0487341	0.0130352	0.000185002	0.856697	1.02047	0.257875	ENSBTAG00000017026(DEPDC1B)	293303	TRUE	FALSE
RFI	rs379913309	0	28	1830587	intergenic_region	A	G	0.143252	0.0709743	0.0189843	0.000185057	0.856697	1.06808	0.269906	ENSBTAG00000045518(5S_rRNA)	64061	FALSE	TRUE	ENSBTAG00000048153 ENSBTAG00000045518(5S_rRNA)
RFI	rs468718630	14	12	54177895	intergenic_region	G	T	0.0217274	0.145941	0.0390406	0.000185344	0.856697	0.782116	0.197642	ENSBTAG00000043485(U6)	22176	TRUE	TRUE	ENSBTAG00000000869(RNF219) ENSBTAG00000043485(U6)
RFI	rs384866824	30	12	17524672	intergenic_region	G	A	0.0478408	-0.106217	0.0284186	0.000185793	0.856697	0.887861	0.224364	ENSBTAG00000006759(SUCLA2)	360229	TRUE	TRUE
RFI	rs133459961	0	3	6828432	intron_variant	G	C	0.0804993	-0.0830592	0.0222259	0.000186199	0.856697	0.882203	0.222934	ENSBTAG00000004885(DDR2)	Within	FALSE	TRUE	ENSBTAG00000004885(DDR2)
RFI	rs136391015	0	3	6828567	intron_variant	T	C	0.0804993	-0.0830592	0.0222259	0.000186199	0.856697	0.882203	0.222934	ENSBTAG00000004885(DDR2)	Within	FALSE	TRUE	ENSBTAG00000004885(DDR2)
RFI	rs135247049	0	3	6828714	intron_variant	G	A	0.0804993	-0.0830592	0.0222259	0.000186199	0.856697	0.882203	0.222934	ENSBTAG00000004885(DDR2)	Within	FALSE	TRUE	ENSBTAG00000004885(DDR2)
RFI	rs110998831	0	3	6828921	intron_variant	G	A	0.0804993	-0.0830592	0.0222259	0.000186199	0.856697	0.882203	0.222934	ENSBTAG00000004885(DDR2)	Within	FALSE	TRUE	ENSBTAG00000004885(DDR2)
RFI	rs109894600	0	3	6829208	intron_variant	C	T	0.0804993	-0.0830592	0.0222259	0.000186199	0.856697	0.882203	0.222934	ENSBTAG00000004885(DDR2)	Within	FALSE	TRUE	ENSBTAG00000004885(DDR2)
RFI	rs137474691	0	3	6829348	intron_variant	A	C	0.0804993	-0.0830592	0.0222259	0.000186199	0.856697	0.882203	0.222934	ENSBTAG00000004885(DDR2)	Within	FALSE	TRUE	ENSBTAG00000004885(DDR2)
RFI	rs378051200	0	3	6830543	intron_variant	A	G	0.0804993	-0.0830592	0.0222259	0.000186199	0.856697	0.882203	0.222934	ENSBTAG00000004885(DDR2)	Within	FALSE	TRUE	ENSBTAG00000004885(DDR2) ENSBTAG00000010206(UAP1)
RFI	rs110513172	0	8	75221510	intergenic_region	G	A	0.331174	-0.0515385	0.0137929	0.000186533	0.856697	1.01644	0.256856	ENSBTAG00000031632(ADRA1A)	35651	FALSE	FALSE	ENSBTAG00000018373(DPYSL2) ENSBTAG00000031632(ADRA1A)
RFI	rs110481795	0	8	75221541	intergenic_region	T	C	0.331174	-0.0515385	0.0137929	0.000186533	0.856697	1.01644	0.256856	ENSBTAG00000031632(ADRA1A)	35620	FALSE	FALSE	ENSBTAG00000018373(DPYSL2) ENSBTAG00000031632(ADRA1A)
RFI	rs379865605	0	6	36688002	intergenic_region	T	C	0.235223	0.0567831	0.0151979	0.000186792	0.856697	1.00208	0.253227	ENSBTAG00000024957(SNCA)	255576	FALSE	TRUE
RFI	rs109659750	0	26	36497958	intergenic_region	G	A	0.172672	0.0618078	0.0165429	0.000186806	0.856697	0.942834	0.238255	ENSBTAG00000019297(GFRA1)	291267	FALSE	FALSE
RFI	rs42941671	0	28	1817633	intergenic_region	T	G	0.139744	0.0720449	0.0192831	0.000186852	0.856697	1.07799	0.27241	ENSBTAG00000048153	52805	FALSE	TRUE	ENSBTAG00000048153
RFI	rs383238864	6	29	46736828	intergenic_region	T	C	0.0659919	-0.0881926	0.0236068	0.000187048	0.856697	0.828237	0.209297	ENSBTAG00000009584(PPP6R3)	20037	TRUE	TRUE	ENSBTAG00000009584(PPP6R3) ENSBTAG00000009393(GAL)
RFI	rs136735479	0	3	6827884	intron_variant	G	C	0.0803644	-0.083091	0.0222419	0.000187133	0.856697	0.881529	0.222763	ENSBTAG00000004885(DDR2)	Within	FALSE	TRUE	ENSBTAG00000004885(DDR2)
RFI	rs134874637	0	3	6827910	intron_variant	A	G	0.0803644	-0.083091	0.0222419	0.000187133	0.856697	0.881529	0.222763	ENSBTAG00000004885(DDR2)	Within	FALSE	TRUE	ENSBTAG00000004885(DDR2)
RFI	Chr26:34169125	0	26	34169125	intergenic_region	D	I	0.21471	-0.0614516	0.016452	0.000187565	0.856697	1.10001	0.277975	ENSBTAG00000019322(HABP2)	135560	FALSE	TRUE
RFI	rs43607490	4	9	89170446	intron_variant	T	A	0.0958165	-0.0797754	0.0213578	0.000187574	0.856697	0.952541	0.240708	ENSBTAG00000009846(MTHFD1L)	Within	TRUE	TRUE	ENSBTAG00000009679(PLEKHG1) ENSBTAG00000009846(MTHFD1L) ENSBTAG00000042730(SNORA70)
RFI	rs210330307	0	23	19780871	intron_variant	A	T	0.472402	0.0471668	0.012628	0.000187636	0.856697	0.957936	0.242072	ENSBTAG00000003632(CYP39A1)	Within	FALSE	FALSE	ENSBTAG00000003632(CYP39A1) ENSBTAG00000043423(U6)
RFI	rs379978381	0	2	56643987	intergenic_region	C	G	0.0591768	-0.101746	0.0272428	0.000187861	0.856697	0.995734	0.251623	ENSBTAG00000024632	67733	FALSE	TRUE	ENSBTAG00000024632
RFI	rs209544310	69	5	46127825	intergenic_region	T	C	0.253374	-0.0557153	0.0149184	0.000187955	0.856697	1.01453	0.256372	ENSBTAG00000007256(DYRK2)	195698	TRUE	TRUE
RFI	Chr4:71604548	0	4	71604548	intron_variant	T	C	0.0944669	-0.0793619	0.0212523	0.000188262	0.856697	0.930802	0.235215	ENSBTAG00000015326(GSDME)	Within	FALSE	FALSE	ENSBTAG00000015326(GSDME) ENSBTAG00000015303(MPP6)
RFI	rs41652013	0	4	60432392	intron_variant	C	A	0.288596	-0.0578184	0.0154838	0.000188365	0.856697	1.18574	0.299637	ENSBTAG00000003490(ELMO1)	Within	FALSE	FALSE	ENSBTAG00000003490(ELMO1)
RFI	rs41634206	0	16	75774597	intergenic_region	G	A	0.454184	0.0469265	0.012567	0.000188375	0.856697	0.943112	0.238326	ENSBTAG00000029854(bta-mir-205)	25369	FALSE	FALSE	ENSBTAG00000044497(5S_rRNA) ENSBTAG00000029854(bta-mir-205)
RFI	rs110904727	2	15	29782987	3_prime_UTR_variant	C	T	0.497773	-0.0470297	0.0125951	0.000188487	0.856697	0.955267	0.241397	ENSBTAG00000006690(ARCN1)	Within	TRUE	TRUE	ENSBTAG00000018093(KMT2A) ENSBTAG00000014899(TTC36) ENSBTAG00000012940(TMEM25) ENSBTAG00000012941(IFT46) ENSBTAG00000006690(ARCN1) ENSBTAG00000016197(PHLDB1) ENSBTAG00000016202(TREH)
RFI	rs136494847	2	1	80605167	intron_variant	T	C	0.0254386	0.144987	0.0388309	0.000188606	0.856697	0.900346	0.227519	ENSBTAG00000012467(MASP1)	Within	TRUE	TRUE	ENSBTAG00000012467(MASP1) ENSBTAG00000012706(RTP1) ENSBTAG00000044843
RFI	rs447492811	0	2	120472624	intergenic_region	C	G	0.0449393	-0.112866	0.0302309	0.000188858	0.856697	0.944566	0.238693	ENSBTAG00000011964(DIS3L2)	13442	FALSE	FALSE	ENSBTAG00000011964(DIS3L2) ENSBTAG00000043514(SNORA62)
RFI	rs134051693	0	2	56748999	intron_variant	G	A	0.0630229	-0.0988014	0.0264676	0.000189276	0.856697	0.99587	0.251658	ENSBTAG00000024632	Within	FALSE	TRUE	ENSBTAG00000024632
RFI	rs378682409	0	6	49666974	intergenic_region	A	G	0.134345	0.0687274	0.0184117	0.000189347	0.856697	0.94902	0.239818	ENSBTAG00000029625(5S_rRNA)	546914	FALSE	TRUE
RFI	rs135521346	0	8	109680216	intergenic_region	G	A	0.232254	-0.0561504	0.0150432	0.000189504	0.856697	0.97126	0.245439	ENSBTAG00000040129(5S_rRNA)	30404	FALSE	FALSE	ENSBTAG00000040129(5S_rRNA)
RFI	rs134657107	0	6	36672734	intergenic_region	C	T	0.362146	0.0510413	0.0136759	0.000189803	0.856697	1.03967	0.262727	ENSBTAG00000024957(SNCA)	240308	FALSE	TRUE
RFI	rs41801802	0	7	38296633	intergenic_region	C	T	0.067274	-0.0905048	0.0242497	0.000189808	0.856697	0.88796	0.224389	ENSBTAG00000043273(U6atac)	22862	FALSE	TRUE	ENSBTAG00000043273(U6atac)
RFI	rs381624646	0	7	38298390	intergenic_region	A	G	0.067274	-0.0905048	0.0242497	0.000189808	0.856697	0.88796	0.224389	ENSBTAG00000043273(U6atac)	21105	FALSE	TRUE	ENSBTAG00000043273(U6atac)
RFI	rs385877636	0	26	34169212	intergenic_region	T	C	0.214777	-0.0613873	0.0164482	0.000189839	0.856697	1.09796	0.277456	ENSBTAG00000019322(HABP2)	135473	FALSE	TRUE
RFI	rs134569819	0	3	6826281	intron_variant	C	A	0.080027	-0.0830906	0.0222638	0.000189888	0.856697	0.878141	0.221907	ENSBTAG00000004885(DDR2)	Within	FALSE	TRUE	ENSBTAG00000004885(DDR2)
RFI	rs133498610	0	3	6826322	intron_variant	T	C	0.080027	-0.0830906	0.0222638	0.000189888	0.856697	0.878141	0.221907	ENSBTAG00000004885(DDR2)	Within	FALSE	TRUE	ENSBTAG00000004885(DDR2)
RFI	rs380109955	0	8	13874699	intergenic_region	C	T	0.0818489	0.0814143	0.0218264	0.000191421	0.856697	0.860552	0.217463	ENSBTAG00000046043	822086	FALSE	TRUE
RFI	rs379128963	2	4	70218393	upstream_gene_variant	C	T	0.054386	-0.10104	0.0270882	0.000191443	0.856697	0.907061	0.229216	ENSBTAG00000004136(NFE2L3)	Within	TRUE	TRUE	ENSBTAG00000005726(HNRNPA2B1) ENSBTAG00000004136(NFE2L3)
RFI	rs137475698	0	16	75782038	intergenic_region	G	C	0.313225	0.0501376	0.0134418	0.000191492	0.856697	0.934215	0.236077	ENSBTAG00000029854(bta-mir-205)	17928	FALSE	FALSE	ENSBTAG00000044497(5S_rRNA) ENSBTAG00000029854(bta-mir-205)
RFI	rs135435145	0	4	84150454	intergenic_region	T	G	0.114777	-0.0726554	0.0194799	0.000191655	0.856697	0.9266	0.234153	ENSBTAG00000006152	477668	FALSE	FALSE
RFI	rs442251570	0	20	45690507	intergenic_region	T	G	0.0730769	-0.0885055	0.0237309	0.000191819	0.856697	0.916671	0.231644	ENSBTAG00000043184(U6)	276003	FALSE	TRUE
RFI	rs378196906	0	1	36523471	intergenic_region	T	A	0.068556	0.0928629	0.0249003	0.000191942	0.856697	0.95134	0.240405	ENSBTAG00000006811(EPHA3)	313565	FALSE	TRUE
RFI	rs383467708	2	27	9403428	intergenic_region	G	A	0.0582321	0.102548	0.0275005	0.00019229	0.856697	0.996345	0.251778	ENSBTAG00000042110(SNORD22)	14648	TRUE	TRUE	ENSBTAG00000042110(SNORD22)
RFI	rs132980531	0	7	38296760	intergenic_region	T	G	0.15614	-0.0639534	0.0171509	0.00019234	0.856697	0.931024	0.235271	ENSBTAG00000043273(U6atac)	22735	FALSE	TRUE	ENSBTAG00000043273(U6atac)
RFI	rs136937823	0	16	13528893	intron_variant	T	C	0.315992	0.0513417	0.0137705	0.00019272	0.856697	0.984298	0.248733	ENSBTAG00000037494(RGS21)	Within	FALSE	FALSE	ENSBTAG00000037494(RGS21)
RFI	rs382197199	0	23	19769093	intergenic_region	C	T	0.151754	-0.0651246	0.0174684	0.000192907	0.856697	0.943194	0.238346	ENSBTAG00000003632(CYP39A1)	7549	FALSE	FALSE	ENSBTAG00000003632(CYP39A1) ENSBTAG00000043423(U6)
RFI	rs109143762	0	8	75224433	intergenic_region	A	G	0.330702	-0.0513696	0.013779	0.00019293	0.856697	1.00906	0.254991	ENSBTAG00000031632(ADRA1A)	32728	FALSE	FALSE	ENSBTAG00000018373(DPYSL2) ENSBTAG00000031632(ADRA1A)
RFI	rs439350539	14	6	58702391	intergenic_region	T	C	0.0251687	0.141385	0.0379271	0.000193145	0.856697	0.847317	0.214118	ENSBTAG00000004329(RELL1)	42133	TRUE	TRUE	ENSBTAG00000004329(RELL1)
RFI	rs133986776	0	2	56731469	intron_variant	G	A	0.0659919	-0.0968471	0.0259796	0.00019315	0.856697	0.998765	0.252389	ENSBTAG00000024632	Within	FALSE	TRUE	ENSBTAG00000024632
RFI	rs379510330	0	20	45690531	intergenic_region	A	C	0.0730769	-0.0884531	0.0237307	0.000193487	0.856697	0.915585	0.23137	ENSBTAG00000043184(U6)	276027	FALSE	TRUE
RFI	rs41825036	0	16	78185058	intron_variant	C	A	0.388934	0.0478361	0.0128339	0.000193521	0.856697	0.93956	0.237428	ENSBTAG00000008944(CRB1)	Within	FALSE	FALSE	ENSBTAG00000008944(CRB1)
RFI	rs133677175	0	2	56723127	intron_variant	T	A	0.0635628	-0.0986569	0.02647	0.000193674	0.856697	1.00089	0.252926	ENSBTAG00000024632	Within	FALSE	TRUE	ENSBTAG00000024632
RFI	rs133882705	0	2	56727331	intron_variant	A	C	0.0634953	-0.0987297	0.0264895	0.000193681	0.856697	1.00137	0.253048	ENSBTAG00000024632	Within	FALSE	TRUE	ENSBTAG00000024632
RFI	rs209262875	0	8	13873477	intergenic_region	T	C	0.0818489	0.0814181	0.0218463	0.000193881	0.856697	0.860633	0.217483	ENSBTAG00000046043	820864	FALSE	TRUE
RFI	rs379425508	0	2	4561484	intron_variant	A	G	0.102901	-0.0744663	0.0199835	0.000194237	0.856697	0.884359	0.223479	ENSBTAG00000010225(POLR2D)	Within	FALSE	TRUE	ENSBTAG00000008089(AMMECR1L) ENSBTAG00000010225(POLR2D) ENSBTAG00000005987(WDR33)
RFI	rs109955959	0	20	18946995	intergenic_region	A	G	0.4639	0.0485517	0.0130293	0.000194266	0.856697	1.01281	0.255938	ENSBTAG00000017026(DEPDC1B)	292269	FALSE	FALSE
RFI	rs109293566	0	16	79087132	intron_variant	G	T	0.252159	0.0518694	0.0139209	0.000194535	0.856697	0.876507	0.221494	ENSBTAG00000016943(NEK7)	Within	FALSE	FALSE	ENSBTAG00000016943(NEK7)
RFI	rs455583615	0	8	106858915	intergenic_region	A	G	0.167341	0.0693213	0.0186049	0.000194563	0.856697	1.15678	0.292321	ENSBTAG00000044523(5S_rRNA)	166039	FALSE	TRUE
RFI	rs379576978	0	8	102315679	intergenic_region	C	T	0.146964	-0.0634988	0.0170423	0.000194581	0.856697	0.87329	0.220681	ENSBTAG00000044489	106855	FALSE	TRUE
RFI	rs41750464	0	15	23503284	intergenic_region	G	C	0.431377	-0.0468864	0.0125838	0.000194592	0.856697	0.931589	0.235414	ENSBTAG00000015810(PLET1)	512806	FALSE	FALSE
RFI	rs133242471	0	8	75221388	intergenic_region	G	T	0.331377	-0.0513691	0.0137887	0.00019496	0.856697	1.01008	0.255249	ENSBTAG00000031632(ADRA1A)	35773	FALSE	FALSE	ENSBTAG00000018373(DPYSL2) ENSBTAG00000031632(ADRA1A)
RFI	rs135422124	0	8	75221402	intergenic_region	G	A	0.331377	-0.0513691	0.0137887	0.00019496	0.856697	1.01008	0.255249	ENSBTAG00000031632(ADRA1A)	35759	FALSE	FALSE	ENSBTAG00000018373(DPYSL2) ENSBTAG00000031632(ADRA1A)
RFI	rs110280911	0	8	75221491	intergenic_region	C	G	0.331377	-0.0513691	0.0137887	0.00019496	0.856697	1.01008	0.255249	ENSBTAG00000031632(ADRA1A)	35670	FALSE	FALSE	ENSBTAG00000018373(DPYSL2) ENSBTAG00000031632(ADRA1A)
RFI	rs137690482	0	8	75221595	intergenic_region	C	G	0.331377	-0.0513691	0.0137887	0.00019496	0.856697	1.01008	0.255249	ENSBTAG00000031632(ADRA1A)	35566	FALSE	FALSE	ENSBTAG00000018373(DPYSL2) ENSBTAG00000031632(ADRA1A)
RFI	rs383728960	46	12	18527671	intron_variant	A	G	0.0371795	-0.118288	0.0317583	0.000195609	0.856697	0.865325	0.218669	ENSBTAG00000017508(CYSLTR2)	Within	TRUE	TRUE	ENSBTAG00000017508(CYSLTR2)
RFI	rs382184619	0	6	36572230	intergenic_region	T	A	0.13556	-0.0694169	0.0186385	0.000195795	0.856697	0.975542	0.246521	ENSBTAG00000024957(SNCA)	139804	FALSE	TRUE
RFI	rs384205594	0	6	36572236	intergenic_region	G	A	0.13556	-0.0694169	0.0186385	0.000195795	0.856697	0.975542	0.246521	ENSBTAG00000024957(SNCA)	139810	FALSE	TRUE
RFI	rs111032197	9	13	40951773	intergenic_region	T	C	0.265385	-0.0531282	0.0142689	0.00019658	0.856697	0.950682	0.240239	ENSBTAG00000011304(XRN2)	10978	TRUE	TRUE	ENSBTAG00000020988(KIZ) ENSBTAG00000011304(XRN2)
RFI	rs134382448	0	4	84111054	intergenic_region	C	G	0.113225	-0.0729249	0.0195865	0.000196696	0.856697	0.922479	0.233112	ENSBTAG00000006152	517068	FALSE	FALSE
RFI	Chr16:13069751	0	16	13069751	intergenic_region	I	D	0.445547	-0.047502	0.0127583	0.000196703	0.856697	0.96301	0.243354	ENSBTAG00000034366(RGS2)	24531	FALSE	FALSE	ENSBTAG00000034366(RGS2)
RFI	rs380366300	0	13	25763034	synonymous_variant	A	G	0.0896086	0.080889	0.0217257	0.000196722	0.856697	0.922159	0.233031	ENSBTAG00000021857(ARHGAP21)	Within	FALSE	TRUE	ENSBTAG00000021857(ARHGAP21)
RFI	rs383620010	0	13	25763251	missense_variant	A	G	0.0896086	0.080889	0.0217257	0.000196722	0.856697	0.922159	0.233031	ENSBTAG00000021857(ARHGAP21)	Within	FALSE	TRUE	ENSBTAG00000021857(ARHGAP21)
RFI	Chr2:120465181	0	2	120465181	intergenic_region	D	I	0.045749	-0.111675	0.0299956	0.000196825	0.856697	0.9406	0.237691	ENSBTAG00000043514(SNORA62)	10655	FALSE	FALSE	ENSBTAG00000003253(NPPC) ENSBTAG00000011964(DIS3L2) ENSBTAG00000043514(SNORA62)
RFI	rs208375274	0	2	120467322	intergenic_region	C	T	0.045749	-0.111675	0.0299956	0.000196825	0.856697	0.9406	0.237691	ENSBTAG00000043514(SNORA62)	12796	FALSE	FALSE	ENSBTAG00000011964(DIS3L2) ENSBTAG00000043514(SNORA62)
RFI	rs481981635	0	2	120469073	intergenic_region	G	A	0.045749	-0.111675	0.0299956	0.000196825	0.856697	0.9406	0.237691	ENSBTAG00000043514(SNORA62)	14547	FALSE	FALSE	ENSBTAG00000011964(DIS3L2) ENSBTAG00000043514(SNORA62)
RFI	rs132936736	0	14	46458833	intergenic_region	C	T	0.213225	0.0586556	0.0157558	0.000197028	0.856697	0.997141	0.251979	ENSBTAG00000014026(PAG1)	104671	FALSE	TRUE
RFI	rs134301627	0	28	24679981	intron_variant	T	C	0.13448	0.0667472	0.0179296	0.000197074	0.856697	0.89588	0.22639	ENSBTAG00000014029(HERC4)	Within	FALSE	TRUE	ENSBTAG00000014029(HERC4) ENSBTAG00000017509(MYPN)
RFI	Chr28:24680125	0	28	24680125	intron_variant	D	I	0.13448	0.0667472	0.0179296	0.000197074	0.856697	0.89588	0.22639	ENSBTAG00000014029(HERC4)	Within	FALSE	TRUE	ENSBTAG00000014029(HERC4) ENSBTAG00000017509(MYPN)
RFI	Chr7:96817309	0	7	96817309	intergenic_region	D	I	0.209582	0.0579664	0.0155719	0.000197267	0.856697	0.96164	0.243008	ENSBTAG00000006110	123134	FALSE	FALSE
RFI	Chr12:54247424	0	12	54247424	intergenic_region	I	D	0.104926	0.0765659	0.0205689	0.000197334	0.856697	0.951178	0.240364	ENSBTAG00000043485(U6)	47247	FALSE	TRUE	ENSBTAG00000043485(U6)
RFI	Chr8:106881410	0	8	106881410	intergenic_region	D	I	0.167409	0.0692716	0.0186104	0.000197495	0.856697	1.1555	0.291996	ENSBTAG00000044523(5S_rRNA)	143544	FALSE	TRUE
RFI	rs382244921	0	26	34174858	intergenic_region	A	G	0.214642	-0.0612569	0.0164574	0.000197534	0.856697	1.0928	0.276152	ENSBTAG00000019322(HABP2)	129827	FALSE	TRUE
RFI	rs110813528	0	14	46461061	intergenic_region	T	G	0.212213	0.0587869	0.0157942	0.000197611	0.856697	0.998139	0.252231	ENSBTAG00000014026(PAG1)	106899	FALSE	TRUE
RFI	rs210462507	0	6	36147365	missense_variant	T	C	0.316329	-0.0526676	0.0141507	0.000197712	0.856697	1.03639	0.261896	ENSBTAG00000010285(MMRN1)	Within	FALSE	TRUE	ENSBTAG00000010285(MMRN1)
RFI	rs385835432	0	7	96819998	intergenic_region	G	A	0.198516	0.0592553	0.0159209	0.000197759	0.856697	0.965148	0.243894	ENSBTAG00000006110	125823	FALSE	FALSE
RFI	rs457789062	0	4	16066861	intergenic_region	D	I	0.0709852	-0.0884929	0.0237767	0.000197776	0.856697	0.892188	0.225457	ENSBTAG00000044405(U6)	305574	FALSE	TRUE
RFI	rs132672011	0	3	6824031	intron_variant	A	G	0.0803644	-0.0827663	0.0222392	0.000197929	0.856697	0.874652	0.221026	ENSBTAG00000004885(DDR2)	Within	FALSE	TRUE	ENSBTAG00000004885(DDR2)
RFI	rs463973011	0	28	10832397	intergenic_region	A	C	0.0940621	0.0776151	0.0208554	0.00019798	0.856697	0.886859	0.22411	ENSBTAG00000044300(5S_rRNA)	6096	FALSE	TRUE	ENSBTAG00000044300(5S_rRNA)
RFI	rs207496853	0	28	10833614	intergenic_region	A	G	0.0940621	0.0776151	0.0208554	0.00019798	0.856697	0.886859	0.22411	ENSBTAG00000044300(5S_rRNA)	7313	FALSE	TRUE	ENSBTAG00000044300(5S_rRNA)
RFI	Chr10:70393158	0	10	70393158	downstream_gene_variant	C	A	0.0170715	-0.162169	0.0435753	0.000197983	0.856697	0.762392	0.192657	ENSBTAG00000044829(7SK)	879	TRUE	TRUE	ENSBTAG00000044829(7SK) ENSBTAG00000036635(5S_rRNA)
RFI	rs135255355	0	15	29780488	intron_variant	T	C	0.497706	-0.0468684	0.0125946	0.000198195	0.856697	0.948724	0.239744	ENSBTAG00000006690(ARCN1)	Within	FALSE	TRUE	ENSBTAG00000018093(KMT2A) ENSBTAG00000014899(TTC36) ENSBTAG00000012940(TMEM25) ENSBTAG00000012941(IFT46) ENSBTAG00000006690(ARCN1) ENSBTAG00000016197(PHLDB1) ENSBTAG00000016202(TREH)
RFI	Chr12:18500874	0	12	18500874	intergenic_region	T	C	0.0384615	-0.116096	0.031199	0.000198325	0.856697	0.861145	0.217613	ENSBTAG00000017508(CYSLTR2)	24606	FALSE	TRUE	ENSBTAG00000017508(CYSLTR2)
RFI	rs137642092	0	3	6828024	intron_variant	A	G	0.0804318	-0.0827091	0.02223	0.00019874	0.856697	0.874112	0.220889	ENSBTAG00000004885(DDR2)	Within	FALSE	TRUE	ENSBTAG00000004885(DDR2)
RFI	rs210124237	0	10	89740474	upstream_gene_variant	A	G	0.0410931	-0.117325	0.0315339	0.000198755	0.856697	0.937077	0.236801	ENSBTAG00000039353	4555	FALSE	TRUE	ENSBTAG00000020474(NOXRED1) ENSBTAG00000020475(VIPAS39) ENSBTAG00000020477(AHSA1) ENSBTAG00000039353 ENSBTAG00000020480(SPTLC2) ENSBTAG00000042489(U6atac)
RFI	rs109024567	0	23	19772598	downstream_gene_variant	A	G	0.167341	-0.0631053	0.0169634	0.000199162	0.856697	0.958628	0.242247	ENSBTAG00000003632(CYP39A1)	4044	FALSE	FALSE	ENSBTAG00000003632(CYP39A1) ENSBTAG00000043423(U6)
RFI	rs439174248	0	8	13885543	intergenic_region	A	G	0.0836707	0.0802945	0.0215902	0.000199987	0.856697	0.853976	0.215801	ENSBTAG00000046043	832930	FALSE	TRUE
RFI	rs42297780	0	2	28538830	intergenic_region	A	G	0.176788	0.0622024	0.0167254	0.000199988	0.856697	0.972809	0.24583	ENSBTAG00000003164(B3GALT1)	137095	FALSE	TRUE
RFI	rs109186385	0	16	75773744	intergenic_region	A	G	0.454251	0.0467261	0.012565	0.00020021	0.856697	0.935097	0.2363	ENSBTAG00000029854(bta-mir-205)	26222	FALSE	FALSE	ENSBTAG00000044497(5S_rRNA) ENSBTAG00000029854(bta-mir-205)
RFI	rs136962451	0	16	75774012	intergenic_region	G	A	0.454251	0.0467261	0.012565	0.00020021	0.856697	0.935097	0.2363	ENSBTAG00000029854(bta-mir-205)	25954	FALSE	FALSE	ENSBTAG00000044497(5S_rRNA) ENSBTAG00000029854(bta-mir-205)
RFI	rs137379418	0	16	75774194	intergenic_region	G	A	0.454251	0.0467261	0.012565	0.00020021	0.856697	0.935097	0.2363	ENSBTAG00000029854(bta-mir-205)	25772	FALSE	FALSE	ENSBTAG00000044497(5S_rRNA) ENSBTAG00000029854(bta-mir-205)
RFI	rs134736089	0	14	46456476	intergenic_region	G	A	0.213428	0.0586142	0.0157657	0.000200946	0.856697	0.996425	0.251798	ENSBTAG00000014026(PAG1)	102314	FALSE	TRUE
RFI	rs210822773	20	15	64158405	intron_variant	T	C	0.0338057	-0.124353	0.0334499	0.000201134	0.856697	0.872601	0.220508	ENSBTAG00000032151(CCDC73)	Within	TRUE	TRUE	ENSBTAG00000005338(EIF3M) ENSBTAG00000032151(CCDC73)
RFI	rs135990859	0	14	46456628	intergenic_region	T	C	0.21363	0.0585182	0.0157417	0.000201293	0.856697	0.993848	0.251147	ENSBTAG00000014026(PAG1)	102466	FALSE	TRUE
RFI	rs136086476	0	2	56616279	intergenic_region	T	C	0.0584345	-0.10231	0.0275225	0.00020134	0.856697	0.994959	0.251427	ENSBTAG00000024632	95441	FALSE	TRUE
RFI	rs133320128	0	16	75779331	intergenic_region	A	G	0.373752	0.0479461	0.0128984	0.000201424	0.856697	0.929577	0.234905	ENSBTAG00000029854(bta-mir-205)	20635	FALSE	FALSE	ENSBTAG00000044497(5S_rRNA) ENSBTAG00000029854(bta-mir-205)
RFI	rs110048349	0	8	75221961	intergenic_region	T	C	0.330972	-0.0512619	0.0137909	0.000201535	0.856697	1.00525	0.254028	ENSBTAG00000031632(ADRA1A)	35200	FALSE	FALSE	ENSBTAG00000018373(DPYSL2) ENSBTAG00000031632(ADRA1A)
RFI	rs109075681	0	8	75222065	intergenic_region	T	C	0.330972	-0.0512619	0.0137909	0.000201535	0.856697	1.00525	0.254028	ENSBTAG00000031632(ADRA1A)	35096	FALSE	FALSE	ENSBTAG00000018373(DPYSL2) ENSBTAG00000031632(ADRA1A)
RFI	rs109242916	0	20	18939354	intergenic_region	C	G	0.464103	0.0484148	0.0130268	0.000201951	0.856697	1.00717	0.254512	ENSBTAG00000017026(DEPDC1B)	284628	FALSE	FALSE
RFI	rs380741871	0	7	108862634	intergenic_region	C	T	0.0517544	-0.0992638	0.0267116	0.000202301	0.856697	0.835408	0.211109	ENSBTAG00000016515(EFNA5)	186956	FALSE	TRUE
RFI	rs42165596	0	29	34297844	intergenic_region	A	G	0.328677	0.0508015	0.0136714	0.00020248	0.856697	0.983791	0.248605	ENSBTAG00000020769(OPCML)	256936	FALSE	TRUE
RFI	Chr16:13539742	0	16	13539742	upstream_gene_variant	T	C	0.461876	0.047596	0.0128089	0.000202528	0.856697	0.972742	0.245813	ENSBTAG00000037494(RGS21)	3595	FALSE	FALSE	ENSBTAG00000037494(RGS21)
RFI	rs378048468	0	29	46736587	intergenic_region	T	G	0.0659919	-0.0878951	0.0236549	0.000202619	0.856697	0.822658	0.207887	ENSBTAG00000009584(PPP6R3)	19796	FALSE	TRUE	ENSBTAG00000009584(PPP6R3) ENSBTAG00000009393(GAL)
RFI	rs210639818	0	27	16842150	intergenic_region	A	G	0.107152	0.0741546	0.0199578	0.000202745	0.856697	0.908873	0.229673	ENSBTAG00000045531	6540	FALSE	TRUE	ENSBTAG00000045531
RFI	rs208540106	0	27	16842235	intergenic_region	C	T	0.107152	0.0741546	0.0199578	0.000202745	0.856697	0.908873	0.229673	ENSBTAG00000045531	6455	FALSE	TRUE	ENSBTAG00000045531
RFI	rs110011656	0	4	16066826	intergenic_region	G	T	0.0709177	-0.0883496	0.0237815	0.000203162	0.856697	0.88852	0.22453	ENSBTAG00000044405(U6)	305539	FALSE	TRUE
RFI	rs800662564	0	12	75464111	intron_variant	A	C	0.0323212	0.121291	0.0326486	0.000203166	0.856697	0.794923	0.200878	ENSBTAG00000026070	Within	FALSE	TRUE	ENSBTAG00000026070
RFI	rs382629163	8	25	16529254	downstream_gene_variant	A	G	0.0850202	-0.0826199	0.0222408	0.000203375	0.856697	0.917386	0.231825	ENSBTAG00000020733(RPS15A)	2507	TRUE	TRUE	ENSBTAG00000020733(RPS15A) ENSBTAG00000020734(ARL6IP1) ENSBTAG00000020735(SMG1)
RFI	rs378448050	0	25	16529855	downstream_gene_variant	G	C	0.0850202	-0.0826199	0.0222408	0.000203375	0.856697	0.917386	0.231825	ENSBTAG00000020733(RPS15A)	1906	FALSE	TRUE	ENSBTAG00000020733(RPS15A) ENSBTAG00000020734(ARL6IP1) ENSBTAG00000020735(SMG1)
RFI	rs385472237	0	25	16532796	intron_variant	G	A	0.0850202	-0.0826199	0.0222408	0.000203375	0.856697	0.917386	0.231825	ENSBTAG00000020733(RPS15A)	Within	FALSE	TRUE	ENSBTAG00000020733(RPS15A) ENSBTAG00000020734(ARL6IP1) ENSBTAG00000020735(SMG1)
RFI	rs385587270	0	4	16070983	intergenic_region	T	A	0.0721323	-0.0877789	0.0236332	0.000203835	0.856697	0.890933	0.22514	ENSBTAG00000044405(U6)	309696	FALSE	TRUE
RFI	rs136547765	0	14	46459825	intergenic_region	T	C	0.212618	0.058545	0.0157631	0.000203974	0.856697	0.991321	0.250508	ENSBTAG00000014026(PAG1)	105663	FALSE	TRUE
RFI	rs210523607	0	29	48890618	intron_variant	A	C	0.270513	0.0502647	0.013534	0.000204039	0.856697	0.861352	0.217665	ENSBTAG00000004212	Within	FALSE	FALSE	ENSBTAG00000004212 ENSBTAG00000016465(DHCR7) ENSBTAG00000016470(NADSYN1)
RFI	rs134636447	0	2	56401869	intergenic_region	T	C	0.0612011	-0.0999959	0.0269268	0.000204314	0.856697	0.992533	0.250814	ENSBTAG00000024632	309851	FALSE	TRUE
RFI	rs135785522	0	2	56402563	intergenic_region	A	T	0.0612011	-0.0999959	0.0269268	0.000204314	0.856697	0.992533	0.250814	ENSBTAG00000024632	309157	FALSE	TRUE
RFI	rs383141292	0	4	71607230	intron_variant	T	C	0.0234818	-0.146933	0.0395666	0.000204353	0.856697	0.855262	0.216126	ENSBTAG00000015326(GSDME)	Within	FALSE	FALSE	ENSBTAG00000015326(GSDME) ENSBTAG00000015303(MPP6)
RFI	rs43704531	0	12	54230190	intergenic_region	A	G	0.108637	0.0753921	0.0203025	0.000204454	0.856697	0.950896	0.240293	ENSBTAG00000043485(U6)	30013	FALSE	TRUE	ENSBTAG00000043485(U6)
RFI	rs43672931	29	11	27482323	intergenic_region	A	G	0.136707	0.0702287	0.0189122	0.00020449	0.856697	1.0056	0.254118	ENSBTAG00000042095(U6)	12142	TRUE	FALSE	ENSBTAG00000042095(U6)
RFI	rs43672932	0	11	27482386	intergenic_region	A	G	0.136707	0.0702287	0.0189122	0.00020449	0.856697	1.0056	0.254118	ENSBTAG00000042095(U6)	12205	FALSE	FALSE	ENSBTAG00000042095(U6)
RFI	rs43672934	0	11	27482454	intergenic_region	C	T	0.136707	0.0702287	0.0189122	0.00020449	0.856697	1.0056	0.254118	ENSBTAG00000042095(U6)	12273	FALSE	FALSE	ENSBTAG00000042095(U6)
RFI	rs43672935	0	11	27482498	intergenic_region	T	G	0.136707	0.0702287	0.0189122	0.00020449	0.856697	1.0056	0.254118	ENSBTAG00000042095(U6)	12317	FALSE	FALSE	ENSBTAG00000042095(U6)
RFI	rs43672936	0	11	27482612	intergenic_region	G	T	0.136707	0.0702287	0.0189122	0.00020449	0.856697	1.0056	0.254118	ENSBTAG00000042095(U6)	12431	FALSE	FALSE	ENSBTAG00000042095(U6)
RFI	rs43672938	0	11	27482743	intergenic_region	G	A	0.136707	0.0702287	0.0189122	0.00020449	0.856697	1.0056	0.254118	ENSBTAG00000042095(U6)	12562	FALSE	FALSE	ENSBTAG00000042095(U6)
RFI	rs385815158	0	6	36568995	intergenic_region	G	A	0.148516	-0.0662275	0.017836	0.000204714	0.856697	0.958242	0.242149	ENSBTAG00000024957(SNCA)	136569	FALSE	TRUE
RFI	rs384204259	0	6	19880492	intergenic_region	T	C	0.15135	0.0630077	0.0169692	0.000204761	0.856697	0.880942	0.222615	ENSBTAG00000047891(GIMD1)	210874	FALSE	TRUE
RFI	rs42383475	0	1	141801586	intron_variant	T	C	0.403306	0.0478154	0.012878	0.000204861	0.856697	0.950541	0.240203	ENSBTAG00000004754(DSCAM)	Within	FALSE	TRUE	ENSBTAG00000004754(DSCAM)
RFI	rs381076701	0	6	36565469	intergenic_region	T	C	0.137112	-0.0684932	0.0184477	0.000204951	0.856697	0.958901	0.242316	ENSBTAG00000024957(SNCA)	133043	FALSE	TRUE
RFI	rs210216742	0	11	41034780	intergenic_region	T	C	0.269163	0.0508745	0.013703	0.000205103	0.856697	0.8796	0.222276	ENSBTAG00000005870(FANCL)	290361	FALSE	TRUE
RFI	rs42383473	0	1	141801558	intron_variant	A	G	0.403239	0.0477975	0.0128749	0.000205246	0.856697	0.949778	0.24001	ENSBTAG00000004754(DSCAM)	Within	FALSE	TRUE	ENSBTAG00000004754(DSCAM)
RFI	rs136151092	64	13	57245821	intron_variant	T	C	0.0466937	-0.111552	0.0300486	0.000205297	0.856697	0.956961	0.241825	ENSBTAG00000015080(PHACTR3)	Within	TRUE	TRUE	ENSBTAG00000003608(SYCP2) ENSBTAG00000015080(PHACTR3)
RFI	rs137621093	0	16	79326292	intergenic_region	A	G	0.15722	-0.0646419	0.0174125	0.000205322	0.856697	0.956531	0.241717	ENSBTAG00000019890(ATP6V1G3)	6737	FALSE	TRUE	ENSBTAG00000019890(ATP6V1G3)
RFI	rs109018612	0	26	36497988	intergenic_region	C	T	0.173482	0.0613102	0.0165158	0.000205459	0.856697	0.931153	0.235304	ENSBTAG00000019297(GFRA1)	291237	FALSE	FALSE
RFI	rs137066327	0	16	75780293	intergenic_region	C	A	0.376181	0.0478342	0.0128859	0.000205521	0.856697	0.927644	0.234417	ENSBTAG00000029854(bta-mir-205)	19673	FALSE	FALSE	ENSBTAG00000044497(5S_rRNA) ENSBTAG00000029854(bta-mir-205)
RFI	rs137382450	0	16	75778156	intergenic_region	A	T	0.46552	0.0466309	0.0125618	0.000205523	0.856697	0.934687	0.236197	ENSBTAG00000029854(bta-mir-205)	21810	FALSE	FALSE	ENSBTAG00000044497(5S_rRNA) ENSBTAG00000029854(bta-mir-205)
RFI	rs443261677	0	3	118435458	intergenic_region	C	T	0.0254386	0.139781	0.0376556	0.000205568	0.856697	0.83685	0.211473	ENSBTAG00000003376(ASB1)	63144	FALSE	TRUE	ENSBTAG00000003376(ASB1)
RFI	rs382208710	219	7	36304120	intergenic_region	G	C	0.482524	0.0469973	0.0126611	0.000205665	0.856697	0.952805	0.240775	ENSBTAG00000002143(DTWD2)	34894	TRUE	FALSE	ENSBTAG00000002143(DTWD2)
RFI	rs478394766	0	8	106874928	intergenic_region	A	C	0.167544	0.0689863	0.0185849	0.000205667	0.856697	1.14674	0.289783	ENSBTAG00000044523(5S_rRNA)	150026	FALSE	TRUE
RFI	Chr8:106875424	0	8	106875424	intergenic_region	I	D	0.167544	0.0689863	0.0185849	0.000205667	0.856697	1.14674	0.289783	ENSBTAG00000044523(5S_rRNA)	149530	FALSE	TRUE
RFI	rs449073012	0	8	106875455	intergenic_region	A	C	0.167544	0.0689863	0.0185849	0.000205667	0.856697	1.14674	0.289783	ENSBTAG00000044523(5S_rRNA)	149499	FALSE	TRUE
RFI	rs462401301	0	8	106875908	intergenic_region	A	G	0.167544	0.0689863	0.0185849	0.000205667	0.856697	1.14674	0.289783	ENSBTAG00000044523(5S_rRNA)	149046	FALSE	TRUE
RFI	rs445146114	0	8	106878066	intergenic_region	T	G	0.167544	0.0689863	0.0185849	0.000205667	0.856697	1.14674	0.289783	ENSBTAG00000044523(5S_rRNA)	146888	FALSE	TRUE
RFI	rs466197061	0	8	106878470	intergenic_region	T	C	0.167544	0.0689863	0.0185849	0.000205667	0.856697	1.14674	0.289783	ENSBTAG00000044523(5S_rRNA)	146484	FALSE	TRUE
RFI	rs109701275	0	10	93176116	intron_variant	G	A	0.387652	-0.0478656	0.012896	0.000205904	0.856697	0.939586	0.237434	ENSBTAG00000021708(CEP128)	Within	FALSE	TRUE	ENSBTAG00000021708(CEP128)
RFI	rs137022456	0	10	93176596	intron_variant	A	G	0.387652	-0.0478656	0.012896	0.000205904	0.856697	0.939586	0.237434	ENSBTAG00000021708(CEP128)	Within	FALSE	TRUE	ENSBTAG00000021708(CEP128)
RFI	rs137214375	0	10	93176602	intron_variant	C	T	0.387652	-0.0478656	0.012896	0.000205904	0.856697	0.939586	0.237434	ENSBTAG00000021708(CEP128)	Within	FALSE	TRUE	ENSBTAG00000021708(CEP128)
RFI	rs109578276	0	10	93176835	splice_region_variant&intron_variant	A	G	0.387652	-0.0478656	0.012896	0.000205904	0.856697	0.939586	0.237434	ENSBTAG00000021708(CEP128)	Within	FALSE	TRUE	ENSBTAG00000021708(CEP128)
RFI	rs447122774	0	12	59748494	intergenic_region	G	A	0.215317	0.0577345	0.0155559	0.000206102	0.856697	0.972954	0.245867	ENSBTAG00000038168(SLITRK1)	601861	FALSE	TRUE
RFI	rs383812314	0	7	96817028	intergenic_region	A	G	0.203576	0.0579554	0.0156157	0.000206161	0.856697	0.940823	0.237747	ENSBTAG00000006110	122853	FALSE	FALSE
RFI	rs381804093	0	8	13872680	intergenic_region	C	T	0.0819163	0.0809611	0.0218168	0.000206479	0.856697	0.851637	0.21521	ENSBTAG00000046043	820067	FALSE	TRUE
RFI	rs209977891	0	8	13873148	intergenic_region	G	A	0.0819163	0.0809611	0.0218168	0.000206479	0.856697	0.851637	0.21521	ENSBTAG00000046043	820535	FALSE	TRUE
RFI	rs207644590	0	8	13873159	intergenic_region	T	A	0.0819163	0.0809611	0.0218168	0.000206479	0.856697	0.851637	0.21521	ENSBTAG00000046043	820546	FALSE	TRUE
RFI	rs385305704	0	8	13874435	intergenic_region	G	A	0.0819163	0.0809611	0.0218168	0.000206479	0.856697	0.851637	0.21521	ENSBTAG00000046043	821822	FALSE	TRUE
RFI	rs379416715	0	8	13874589	intergenic_region	C	T	0.0819163	0.0809611	0.0218168	0.000206479	0.856697	0.851637	0.21521	ENSBTAG00000046043	821976	FALSE	TRUE
RFI	rs382542537	0	8	13874614	intergenic_region	C	T	0.0819163	0.0809611	0.0218168	0.000206479	0.856697	0.851637	0.21521	ENSBTAG00000046043	822001	FALSE	TRUE
RFI	rs383518088	0	8	13874896	intergenic_region	T	A	0.0819163	0.0809611	0.0218168	0.000206479	0.856697	0.851637	0.21521	ENSBTAG00000046043	822283	FALSE	TRUE
RFI	rs380470142	0	8	13875232	intergenic_region	G	A	0.0819163	0.0809611	0.0218168	0.000206479	0.856697	0.851637	0.21521	ENSBTAG00000046043	822619	FALSE	TRUE
RFI	rs384012686	0	8	13875419	intergenic_region	A	G	0.0819163	0.0809611	0.0218168	0.000206479	0.856697	0.851637	0.21521	ENSBTAG00000046043	822806	FALSE	TRUE
RFI	rs110558525	0	8	109693786	intergenic_region	C	T	0.252632	-0.0550586	0.014837	0.000206525	0.856697	0.988831	0.249879	ENSBTAG00000040129(5S_rRNA)	16834	FALSE	FALSE	ENSBTAG00000040129(5S_rRNA)
RFI	rs209141056	0	8	75290044	intron_variant	C	T	0.229352	-0.0570774	0.0153814	0.000206602	0.856697	0.9948	0.251387	ENSBTAG00000031632(ADRA1A)	Within	FALSE	TRUE	ENSBTAG00000031632(ADRA1A)
RFI	rs481216302	2	4	66196658	intergenic_region	T	C	0.0230094	-0.157052	0.042326	0.00020683	0.856697	0.957925	0.242069	ENSBTAG00000010597(GGCT)	8188	TRUE	TRUE	ENSBTAG00000018972(GARS) ENSBTAG00000010597(GGCT)
RFI	rs383621063	0	7	96820209	intergenic_region	T	C	0.198246	0.0590933	0.0159259	0.000206833	0.856697	0.958895	0.242314	ENSBTAG00000006110	126034	FALSE	FALSE
RFI	rs110233991	0	20	18935404	intergenic_region	C	T	0.461269	0.0483587	0.0130331	0.000206891	0.856697	1.00398	0.253707	ENSBTAG00000017026(DEPDC1B)	280678	FALSE	FALSE
RFI	rs109875521	0	4	70309910	intergenic_region	G	C	0.0560054	0.0975827	0.0263003	0.000206994	0.856697	0.869749	0.219787	ENSBTAG00000004136(NFE2L3)	63816	FALSE	TRUE	ENSBTAG00000004136(NFE2L3)
RFI	rs207842446	0	9	101254033	intergenic_region	G	C	0.373414	-0.0496213	0.0133742	0.000207083	0.856697	0.995306	0.251515	ENSBTAG00000016421	188905	FALSE	TRUE
RFI	rs109620803	0	9	101254258	intergenic_region	A	C	0.373414	-0.0496213	0.0133742	0.000207083	0.856697	0.995306	0.251515	ENSBTAG00000016421	188680	FALSE	TRUE
RFI	rs377946109	0	4	71553082	intron_variant	C	A	0.0312416	-0.130913	0.0352846	0.000207103	0.856697	0.896114	0.226449	ENSBTAG00000015326(GSDME)	Within	FALSE	FALSE	ENSBTAG00000019342(OSBPL3) ENSBTAG00000015326(GSDME) ENSBTAG00000046586
RFI	rs473752879	0	13	57250839	intron_variant	G	T	0.0267206	-0.138251	0.0372635	0.000207174	0.856697	0.858755	0.217008	ENSBTAG00000015080(PHACTR3)	Within	FALSE	TRUE	ENSBTAG00000003608(SYCP2) ENSBTAG00000015080(PHACTR3)
RFI	rs467606798	0	13	57253255	intron_variant	G	A	0.0267206	-0.138251	0.0372635	0.000207174	0.856697	0.858755	0.217008	ENSBTAG00000015080(PHACTR3)	Within	FALSE	TRUE	ENSBTAG00000003608(SYCP2) ENSBTAG00000015080(PHACTR3)
RFI	rs137450685	0	2	56754172	intron_variant	T	C	0.055668	-0.104972	0.0282998	0.000207836	0.856697	1.00075	0.252891	ENSBTAG00000024632	Within	FALSE	TRUE	ENSBTAG00000024632
RFI	rs133145598	0	2	56754181	intron_variant	C	T	0.055668	-0.104972	0.0282998	0.000207836	0.856697	1.00075	0.252891	ENSBTAG00000024632	Within	FALSE	TRUE	ENSBTAG00000024632
RFI	rs110158044	0	20	18949808	intergenic_region	G	A	0.46363	0.0483282	0.0130291	0.000207872	0.856697	1.00343	0.253568	ENSBTAG00000017026(DEPDC1B)	295082	FALSE	FALSE
RFI	rs380705289	0	23	19763894	intergenic_region	G	A	0.145074	-0.0657052	0.0177139	0.000207874	0.856697	0.925053	0.233762	ENSBTAG00000003632(CYP39A1)	12748	FALSE	FALSE	ENSBTAG00000003632(CYP39A1) ENSBTAG00000043423(U6)
RFI	rs134042561	0	2	56407924	intergenic_region	A	G	0.0614035	-0.0995983	0.0268514	0.000207884	0.856697	0.9877	0.249593	ENSBTAG00000024632	303796	FALSE	TRUE
RFI	rs133974373	47	28	24736572	intergenic_region	G	A	0.123752	0.0681006	0.0183608	0.000208061	0.856697	0.868821	0.219552	ENSBTAG00000017509(MYPN)	9243	TRUE	TRUE	ENSBTAG00000014029(HERC4) ENSBTAG00000017509(MYPN)
RFI	rs135864324	0	3	6824949	intron_variant	A	G	0.0759109	-0.0843618	0.0227457	0.000208154	0.856697	0.862499	0.217955	ENSBTAG00000004885(DDR2)	Within	FALSE	TRUE	ENSBTAG00000004885(DDR2)
RFI	rs110454485	82	1	152940716	intergenic_region	T	C	0.257625	-0.056717	0.0152928	0.000208289	0.856697	1.06289	0.268593	ENSBTAG00000009214(ETS2)	50464	TRUE	FALSE	ENSBTAG00000009214(ETS2)
RFI	rs208761910	0	1	152940872	intergenic_region	C	G	0.257625	-0.056717	0.0152928	0.000208289	0.856697	1.06289	0.268593	ENSBTAG00000009214(ETS2)	50620	FALSE	FALSE	ENSBTAG00000009214(ETS2)
RFI	rs134099472	0	4	84075592	intergenic_region	T	C	0.117544	-0.0704581	0.0189996	0.000208568	0.856697	0.88962	0.224808	ENSBTAG00000012649(LSM8)	550867	FALSE	TRUE
RFI	rs469091010	0	8	13883719	intergenic_region	C	T	0.0854926	0.0791201	0.0213361	0.000208683	0.856697	0.845548	0.213671	ENSBTAG00000046043	831106	FALSE	TRUE
RFI	rs110612009	0	6	44790369	intergenic_region	G	A	0.263158	-0.053052	0.0143065	0.000208709	0.856697	0.942852	0.23826	ENSBTAG00000017024(PPARGC1A)	63744	FALSE	FALSE	ENSBTAG00000017024(PPARGC1A)
RFI	rs382641185	0	4	71603384	intron_variant	T	C	0.0198381	-0.159674	0.0430599	0.000208745	0.856697	0.856476	0.216433	ENSBTAG00000015326(GSDME)	Within	FALSE	FALSE	ENSBTAG00000015326(GSDME) ENSBTAG00000015303(MPP6)
RFI	rs208288372	0	27	16842498	intergenic_region	G	A	0.10695	0.0740084	0.0199586	0.000208828	0.856697	0.90379	0.228389	ENSBTAG00000045531	6192	FALSE	TRUE	ENSBTAG00000045531
RFI	rs380470120	0	27	16842597	intergenic_region	C	T	0.10695	0.0740084	0.0199586	0.000208828	0.856697	0.90379	0.228389	ENSBTAG00000045531	6093	FALSE	TRUE	ENSBTAG00000045531
RFI	rs209643946	0	27	16842617	intergenic_region	A	G	0.10695	0.0740084	0.0199586	0.000208828	0.856697	0.90379	0.228389	ENSBTAG00000045531	6073	FALSE	TRUE	ENSBTAG00000045531
RFI	rs211644271	0	27	16842921	intergenic_region	G	C	0.10695	0.0740084	0.0199586	0.000208828	0.856697	0.90379	0.228389	ENSBTAG00000045531	5769	FALSE	TRUE	ENSBTAG00000045531
RFI	rs209820263	0	27	16843105	intergenic_region	T	C	0.10695	0.0740084	0.0199586	0.000208828	0.856697	0.90379	0.228389	ENSBTAG00000045531	5585	FALSE	TRUE	ENSBTAG00000045531
RFI	rs211471127	0	27	16843117	intergenic_region	G	A	0.10695	0.0740084	0.0199586	0.000208828	0.856697	0.90379	0.228389	ENSBTAG00000045531	5573	FALSE	TRUE	ENSBTAG00000045531
RFI	rs210885682	0	27	16844078	downstream_gene_variant	T	G	0.10695	0.0740084	0.0199586	0.000208828	0.856697	0.90379	0.228389	ENSBTAG00000045531	4612	FALSE	TRUE	ENSBTAG00000045531
RFI	rs208748486	0	27	16844435	downstream_gene_variant	C	A	0.10695	0.0740084	0.0199586	0.000208828	0.856697	0.90379	0.228389	ENSBTAG00000045531	4255	FALSE	TRUE	ENSBTAG00000045531
RFI	rs210039212	0	27	16844615	downstream_gene_variant	C	T	0.10695	0.0740084	0.0199586	0.000208828	0.856697	0.90379	0.228389	ENSBTAG00000045531	4075	FALSE	TRUE	ENSBTAG00000045531
RFI	rs209313766	0	27	16844669	downstream_gene_variant	T	C	0.10695	0.0740084	0.0199586	0.000208828	0.856697	0.90379	0.228389	ENSBTAG00000045531	4021	FALSE	TRUE	ENSBTAG00000045531
RFI	rs210109677	0	27	16844847	downstream_gene_variant	T	C	0.10695	0.0740084	0.0199586	0.000208828	0.856697	0.90379	0.228389	ENSBTAG00000045531	3843	FALSE	TRUE	ENSBTAG00000045531
RFI	rs136510051	0	2	56717451	intron_variant	T	C	0.0634278	-0.0983167	0.0265146	0.00020889	0.856697	0.992029	0.250687	ENSBTAG00000024632	Within	FALSE	TRUE	ENSBTAG00000024632
RFI	rs133796322	0	2	56717652	intron_variant	C	T	0.0634278	-0.0983167	0.0265146	0.00020889	0.856697	0.992029	0.250687	ENSBTAG00000024632	Within	FALSE	TRUE	ENSBTAG00000024632
RFI	rs134291743	0	2	56717925	intron_variant	C	T	0.0634278	-0.0983167	0.0265146	0.00020889	0.856697	0.992029	0.250687	ENSBTAG00000024632	Within	FALSE	TRUE	ENSBTAG00000024632
RFI	rs137389768	0	2	56718234	intron_variant	A	G	0.0634278	-0.0983167	0.0265146	0.00020889	0.856697	0.992029	0.250687	ENSBTAG00000024632	Within	FALSE	TRUE	ENSBTAG00000024632
RFI	rs132669652	0	2	56718515	intron_variant	T	G	0.0634278	-0.0983167	0.0265146	0.00020889	0.856697	0.992029	0.250687	ENSBTAG00000024632	Within	FALSE	TRUE	ENSBTAG00000024632
RFI	rs135135952	0	2	56719762	intron_variant	A	G	0.0634278	-0.0983167	0.0265146	0.00020889	0.856697	0.992029	0.250687	ENSBTAG00000024632	Within	FALSE	TRUE	ENSBTAG00000024632
RFI	rs132961759	0	2	56720084	intron_variant	C	T	0.0634278	-0.0983167	0.0265146	0.00020889	0.856697	0.992029	0.250687	ENSBTAG00000024632	Within	FALSE	TRUE	ENSBTAG00000024632
RFI	rs136222623	0	2	56722672	intron_variant	T	G	0.0634278	-0.0983167	0.0265146	0.00020889	0.856697	0.992029	0.250687	ENSBTAG00000024632	Within	FALSE	TRUE	ENSBTAG00000024632
RFI	rs134515188	0	2	56722957	intron_variant	A	G	0.0634278	-0.0983167	0.0265146	0.00020889	0.856697	0.992029	0.250687	ENSBTAG00000024632	Within	FALSE	TRUE	ENSBTAG00000024632
RFI	rs135750691	0	2	56723014	intron_variant	A	T	0.0634278	-0.0983167	0.0265146	0.00020889	0.856697	0.992029	0.250687	ENSBTAG00000024632	Within	FALSE	TRUE	ENSBTAG00000024632
RFI	rs135165570	0	2	56723374	intron_variant	T	A	0.0634278	-0.0983167	0.0265146	0.00020889	0.856697	0.992029	0.250687	ENSBTAG00000024632	Within	FALSE	TRUE	ENSBTAG00000024632
RFI	Chr2:56723394	0	2	56723394	intron_variant	A	G	0.0634278	-0.0983167	0.0265146	0.00020889	0.856697	0.992029	0.250687	ENSBTAG00000024632	Within	FALSE	TRUE	ENSBTAG00000024632
RFI	rs137442347	0	2	56724386	intron_variant	A	C	0.0634278	-0.0983167	0.0265146	0.00020889	0.856697	0.992029	0.250687	ENSBTAG00000024632	Within	FALSE	TRUE	ENSBTAG00000024632
RFI	rs132956071	0	2	56724435	intron_variant	A	C	0.0634278	-0.0983167	0.0265146	0.00020889	0.856697	0.992029	0.250687	ENSBTAG00000024632	Within	FALSE	TRUE	ENSBTAG00000024632
RFI	rs137332032	0	2	56724911	intron_variant	C	A	0.0634278	-0.0983167	0.0265146	0.00020889	0.856697	0.992029	0.250687	ENSBTAG00000024632	Within	FALSE	TRUE	ENSBTAG00000024632
RFI	rs210651065	0	2	56725463	intron_variant	A	G	0.0634278	-0.0983167	0.0265146	0.00020889	0.856697	0.992029	0.250687	ENSBTAG00000024632	Within	FALSE	TRUE	ENSBTAG00000024632
RFI	rs136231203	0	2	56726039	intron_variant	A	G	0.0634278	-0.0983167	0.0265146	0.00020889	0.856697	0.992029	0.250687	ENSBTAG00000024632	Within	FALSE	TRUE	ENSBTAG00000024632
RFI	Chr2:56726927	0	2	56726927	intron_variant	D	I	0.0634278	-0.0983167	0.0265146	0.00020889	0.856697	0.992029	0.250687	ENSBTAG00000024632	Within	FALSE	TRUE	ENSBTAG00000024632
RFI	rs132990380	0	2	56727819	intron_variant	C	T	0.0634278	-0.0983167	0.0265146	0.00020889	0.856697	0.992029	0.250687	ENSBTAG00000024632	Within	FALSE	TRUE	ENSBTAG00000024632
RFI	rs137132046	0	2	56727855	intron_variant	T	G	0.0634278	-0.0983167	0.0265146	0.00020889	0.856697	0.992029	0.250687	ENSBTAG00000024632	Within	FALSE	TRUE	ENSBTAG00000024632
RFI	rs383832764	0	2	56727869	intron_variant	C	T	0.0634278	-0.0983167	0.0265146	0.00020889	0.856697	0.992029	0.250687	ENSBTAG00000024632	Within	FALSE	TRUE	ENSBTAG00000024632
RFI	rs135906281	0	2	56727957	intron_variant	T	G	0.0634278	-0.0983167	0.0265146	0.00020889	0.856697	0.992029	0.250687	ENSBTAG00000024632	Within	FALSE	TRUE	ENSBTAG00000024632
RFI	rs136551778	0	2	56728221	intron_variant	T	A	0.0634278	-0.0983167	0.0265146	0.00020889	0.856697	0.992029	0.250687	ENSBTAG00000024632	Within	FALSE	TRUE	ENSBTAG00000024632
RFI	rs134129688	0	2	56728254	intron_variant	C	G	0.0634278	-0.0983167	0.0265146	0.00020889	0.856697	0.992029	0.250687	ENSBTAG00000024632	Within	FALSE	TRUE	ENSBTAG00000024632
RFI	rs133528687	0	2	56728429	intron_variant	A	G	0.0634278	-0.0983167	0.0265146	0.00020889	0.856697	0.992029	0.250687	ENSBTAG00000024632	Within	FALSE	TRUE	ENSBTAG00000024632
RFI	rs134496547	0	2	56728447	intron_variant	G	A	0.0634278	-0.0983167	0.0265146	0.00020889	0.856697	0.992029	0.250687	ENSBTAG00000024632	Within	FALSE	TRUE	ENSBTAG00000024632
RFI	rs136237074	0	2	56728716	intron_variant	T	A	0.0634278	-0.0983167	0.0265146	0.00020889	0.856697	0.992029	0.250687	ENSBTAG00000024632	Within	FALSE	TRUE	ENSBTAG00000024632
RFI	rs133789430	0	2	56728944	intron_variant	G	A	0.0634278	-0.0983167	0.0265146	0.00020889	0.856697	0.992029	0.250687	ENSBTAG00000024632	Within	FALSE	TRUE	ENSBTAG00000024632
RFI	rs135152072	0	2	56728984	intron_variant	A	G	0.0634278	-0.0983167	0.0265146	0.00020889	0.856697	0.992029	0.250687	ENSBTAG00000024632	Within	FALSE	TRUE	ENSBTAG00000024632
RFI	rs136503605	0	2	56729010	intron_variant	T	C	0.0634278	-0.0983167	0.0265146	0.00020889	0.856697	0.992029	0.250687	ENSBTAG00000024632	Within	FALSE	TRUE	ENSBTAG00000024632
RFI	rs134289738	0	2	56729214	intron_variant	C	T	0.0634278	-0.0983167	0.0265146	0.00020889	0.856697	0.992029	0.250687	ENSBTAG00000024632	Within	FALSE	TRUE	ENSBTAG00000024632
RFI	rs136566540	0	2	56729492	intron_variant	A	G	0.0634278	-0.0983167	0.0265146	0.00020889	0.856697	0.992029	0.250687	ENSBTAG00000024632	Within	FALSE	TRUE	ENSBTAG00000024632
RFI	rs137454011	0	2	56729805	intron_variant	A	G	0.0634278	-0.0983167	0.0265146	0.00020889	0.856697	0.992029	0.250687	ENSBTAG00000024632	Within	FALSE	TRUE	ENSBTAG00000024632
RFI	rs133031794	0	2	56729920	intron_variant	A	T	0.0634278	-0.0983167	0.0265146	0.00020889	0.856697	0.992029	0.250687	ENSBTAG00000024632	Within	FALSE	TRUE	ENSBTAG00000024632
RFI	rs134109734	0	2	56729970	intron_variant	C	T	0.0634278	-0.0983167	0.0265146	0.00020889	0.856697	0.992029	0.250687	ENSBTAG00000024632	Within	FALSE	TRUE	ENSBTAG00000024632
RFI	rs380765150	0	2	56730000	intron_variant	A	T	0.0634278	-0.0983167	0.0265146	0.00020889	0.856697	0.992029	0.250687	ENSBTAG00000024632	Within	FALSE	TRUE	ENSBTAG00000024632
RFI	rs137746238	0	2	56730095	intron_variant	D	I	0.0634278	-0.0983167	0.0265146	0.00020889	0.856697	0.992029	0.250687	ENSBTAG00000024632	Within	FALSE	TRUE	ENSBTAG00000024632
RFI	rs379667080	0	2	56730170	intron_variant	A	G	0.0634278	-0.0983167	0.0265146	0.00020889	0.856697	0.992029	0.250687	ENSBTAG00000024632	Within	FALSE	TRUE	ENSBTAG00000024632
RFI	rs136712854	0	2	56730456	intron_variant	A	G	0.0634278	-0.0983167	0.0265146	0.00020889	0.856697	0.992029	0.250687	ENSBTAG00000024632	Within	FALSE	TRUE	ENSBTAG00000024632
RFI	rs210833848	0	2	56730542	intron_variant	C	T	0.0634278	-0.0983167	0.0265146	0.00020889	0.856697	0.992029	0.250687	ENSBTAG00000024632	Within	FALSE	TRUE	ENSBTAG00000024632
RFI	rs137638417	0	2	56730755	intron_variant	G	A	0.0634278	-0.0983167	0.0265146	0.00020889	0.856697	0.992029	0.250687	ENSBTAG00000024632	Within	FALSE	TRUE	ENSBTAG00000024632
RFI	Chr27:42282778	0	27	42282778	intron_variant	I	D	0.011336	0.226228	0.0610125	0.000208993	0.856697	0.990947	0.250413	ENSBTAG00000047930(UBE2E2)	Within	FALSE	TRUE	ENSBTAG00000047930(UBE2E2)
RFI	rs465568195	16	3	114174934	intergenic_region	G	A	0.0394062	-0.119305	0.0321803	0.000209405	0.856697	0.93083	0.235222	ENSBTAG00000014652(TRPM8)	17150	TRUE	TRUE	ENSBTAG00000024726(HJURP) ENSBTAG00000014652(TRPM8)
RFI	rs458804151	0	2	20129081	intergenic_region	T	C	0.0725371	0.0881743	0.0237834	0.000209408	0.856697	0.903628	0.228348	ENSBTAG00000043318(U6)	176496	FALSE	TRUE
RFI	rs136857404	0	2	56722928	intron_variant	C	T	0.0596491	-0.100509	0.0271119	0.00020958	0.856697	0.978932	0.247377	ENSBTAG00000024632	Within	FALSE	TRUE	ENSBTAG00000024632
RFI	rs110771097	0	8	75231662	intergenic_region	T	C	0.244265	-0.0556984	0.015025	0.000209699	0.856697	0.989385	0.250019	ENSBTAG00000031632(ADRA1A)	25499	FALSE	FALSE	ENSBTAG00000018373(DPYSL2) ENSBTAG00000031632(ADRA1A)
RFI	rs133105841	0	20	18955606	intergenic_region	A	G	0.464238	0.0482173	0.013007	0.000209715	0.856697	0.999004	0.25245	ENSBTAG00000017026(DEPDC1B)	300880	FALSE	FALSE
RFI	rs110862061	0	29	48895160	intron_variant	T	C	0.270715	0.0501964	0.0135416	0.000209863	0.856697	0.859417	0.217176	ENSBTAG00000004212	Within	FALSE	FALSE	ENSBTAG00000004212 ENSBTAG00000016465(DHCR7) ENSBTAG00000016470(NADSYN1)
RFI	rs137369799	0	2	56403008	intergenic_region	A	T	0.0612686	-0.0997518	0.0269141	0.000210304	0.856697	0.988712	0.249849	ENSBTAG00000024632	308712	FALSE	TRUE
RFI	Chr3:19442055	1	3	19442055	intergenic_region	D	I	0.0422402	0.112632	0.0303901	0.000210388	0.856697	0.886656	0.224059	ENSBTAG00000021288(PSMB4)	27455	TRUE	TRUE	ENSBTAG00000021289(POGZ) ENSBTAG00000021288(PSMB4) ENSBTAG00000008091(SELENBP1) ENSBTAG00000017580(RFX5)
RFI	rs208684867	0	23	22190173	upstream_gene_variant	C	T	0.47726	0.0495025	0.0133568	0.000210423	0.856697	1.05619	0.266902	ENSBTAG00000012918(CRISP3)	262	FALSE	TRUE	ENSBTAG00000002166(CRISP2) ENSBTAG00000012918(CRISP3) ENSBTAG00000008085(CRISP1) ENSBTAG00000019762 ENSBTAG00000042716(7SK)
RFI	rs384305353	0	12	18515495	intergenic_region	T	C	0.0371795	-0.117515	0.0317087	0.000210502	0.856697	0.854052	0.21582	ENSBTAG00000017508(CYSLTR2)	9985	FALSE	TRUE	ENSBTAG00000017508(CYSLTR2)
RFI	rs109836260	0	12	18515525	intergenic_region	A	G	0.0371795	-0.117515	0.0317087	0.000210502	0.856697	0.854052	0.21582	ENSBTAG00000017508(CYSLTR2)	9955	FALSE	TRUE	ENSBTAG00000017508(CYSLTR2)
RFI	rs111032788	0	10	93175415	intron_variant	A	T	0.387584	-0.0477885	0.0128955	0.00021071	0.856697	0.936501	0.236655	ENSBTAG00000021708(CEP128)	Within	FALSE	TRUE	ENSBTAG00000021708(CEP128)
RFI	rs109709560	0	20	18948850	intergenic_region	G	A	0.463968	0.048263	0.0130243	0.000210872	0.856697	1.00082	0.252909	ENSBTAG00000017026(DEPDC1B)	294124	FALSE	FALSE
RFI	rs135824084	0	19	57807664	intron_variant	C	T	0.0350202	0.124082	0.0334857	0.000210961	0.856697	0.898883	0.227149	ENSBTAG00000011007(TTYH2)	Within	FALSE	TRUE	ENSBTAG00000004617(KIF19) ENSBTAG00000016732(DNAI2) ENSBTAG00000011007(TTYH2) ENSBTAG00000030164(RPL38)
RFI	rs136788272	0	19	57807669	intron_variant	G	A	0.0350202	0.124082	0.0334857	0.000210961	0.856697	0.898883	0.227149	ENSBTAG00000011007(TTYH2)	Within	FALSE	TRUE	ENSBTAG00000004617(KIF19) ENSBTAG00000016732(DNAI2) ENSBTAG00000011007(TTYH2) ENSBTAG00000030164(RPL38)
RFI	rs451373855	0	2	120470775	intergenic_region	T	C	0.0456815	-0.111191	0.0300088	0.000211175	0.856697	0.931155	0.235304	ENSBTAG00000011964(DIS3L2)	15291	FALSE	FALSE	ENSBTAG00000011964(DIS3L2) ENSBTAG00000043514(SNORA62)
RFI	rs800708313	0	22	24443140	intergenic_region	C	T	0.0420378	-0.113037	0.0305108	0.00021154	0.856697	0.888953	0.224639	ENSBTAG00000003592(CNTN6)	610496	TRUE	TRUE
RFI	rs132767556	0	4	84109048	intergenic_region	A	G	0.112753	-0.0726542	0.0196122	0.000211774	0.856697	0.912311	0.230542	ENSBTAG00000006152	519074	FALSE	FALSE
RFI	rs135186603	0	8	75221848	intergenic_region	G	A	0.331242	-0.0510733	0.0137879	0.000212043	0.856697	0.998277	0.252266	ENSBTAG00000031632(ADRA1A)	35313	FALSE	FALSE	ENSBTAG00000018373(DPYSL2) ENSBTAG00000031632(ADRA1A)
RFI	rs135026295	0	8	75222441	intergenic_region	A	G	0.331242	-0.0510733	0.0137879	0.000212043	0.856697	0.998277	0.252266	ENSBTAG00000031632(ADRA1A)	34720	FALSE	FALSE	ENSBTAG00000018373(DPYSL2) ENSBTAG00000031632(ADRA1A)
RFI	rs109762952	0	8	75222646	intergenic_region	T	G	0.331242	-0.0510733	0.0137879	0.000212043	0.856697	0.998277	0.252266	ENSBTAG00000031632(ADRA1A)	34515	FALSE	FALSE	ENSBTAG00000018373(DPYSL2) ENSBTAG00000031632(ADRA1A)
RFI	rs137686061	0	8	75223510	intergenic_region	C	G	0.331242	-0.0510733	0.0137879	0.000212043	0.856697	0.998277	0.252266	ENSBTAG00000031632(ADRA1A)	33651	FALSE	FALSE	ENSBTAG00000018373(DPYSL2) ENSBTAG00000031632(ADRA1A)
RFI	Chr4:22409248	44	4	22409248	intron_variant	A	G	0.111876	-0.0709648	0.0191583	0.000212119	0.856697	0.864461	0.21845	ENSBTAG00000021905(DGKB)	Within	TRUE	TRUE	ENSBTAG00000021905(DGKB)
RFI	rs137813815	0	10	93244049	intron_variant	T	C	0.362213	-0.0479071	0.0129335	0.000212138	0.856697	0.915985	0.231471	ENSBTAG00000021708(CEP128)	Within	FALSE	TRUE	ENSBTAG00000021708(CEP128) ENSBTAG00000047322
RFI	rs207723043	0	7	96817513	intergenic_region	A	T	0.213563	0.0571774	0.0154373	0.000212345	0.856697	0.94861	0.239715	ENSBTAG00000006110	123338	FALSE	FALSE
RFI	rs462956342	1	14	67994699	intergenic_region	A	G	0.0321188	-0.127812	0.0345098	0.000212539	0.856697	0.877351	0.221708	ENSBTAG00000026234(STK3)	6898	TRUE	TRUE	ENSBTAG00000026234(STK3) ENSBTAG00000007768(KCNS2)
RFI	rs133070676	0	2	56726483	intron_variant	A	G	0.0633603	-0.0983166	0.0265464	0.000212586	0.856697	0.991043	0.250438	ENSBTAG00000024632	Within	FALSE	TRUE	ENSBTAG00000024632
RFI	rs444930525	0	1	148150200	intergenic_region	T	C	0.0323887	-0.126024	0.0340291	0.000212708	0.856697	0.859904	0.217299	ENSBTAG00000005503(PRMT2)	68139	FALSE	TRUE	ENSBTAG00000005503(PRMT2)
RFI	rs136146222	0	2	56404996	intergenic_region	A	T	0.0612011	-0.0994835	0.0268634	0.000212802	0.856697	0.982388	0.248251	ENSBTAG00000024632	306724	FALSE	TRUE
RFI	rs464376790	0	2	108460988	intergenic_region	G	A	0.0500675	0.103974	0.0280777	0.000212983	0.856697	0.888274	0.224468	ENSBTAG00000037288	66237	FALSE	FALSE	ENSBTAG00000037288
RFI	rs42797903	22	11	18026956	intergenic_region	G	C	0.0758435	0.0890842	0.0240584	0.000213202	0.856697	0.96098	0.242841	ENSBTAG00000045038(U4)	380839	TRUE	TRUE
RFI	rs482072833	65	4	116091734	intergenic_region	G	C	0.0752362	-0.0852564	0.023026	0.000213382	0.856697	0.873697	0.220784	ENSBTAG00000029576(5S_rRNA)	96545	TRUE	FALSE
RFI	rs211284424	0	1	30166281	intergenic_region	A	T	0.062888	0.0974259	0.0263132	0.000213448	0.856697	0.9664	0.244211	ENSBTAG00000046383	134406	FALSE	TRUE
RFI	Chr1:30172886	0	1	30172886	intergenic_region	I	D	0.062888	0.0974259	0.0263132	0.000213448	0.856697	0.9664	0.244211	ENSBTAG00000046383	127801	FALSE	TRUE
RFI	rs110491106	0	5	6270205	intron_variant	C	T	0.491228	-0.0466411	0.0125985	0.000213799	0.856697	0.939275	0.237356	ENSBTAG00000013406(CSRP2)	Within	FALSE	FALSE	ENSBTAG00000021756(ZDHHC17) ENSBTAG00000013406(CSRP2)
RFI	rs110809676	0	20	18962758	intergenic_region	C	A	0.461336	0.0482659	0.0130376	0.000213862	0.856697	1.00015	0.252739	ENSBTAG00000017026(DEPDC1B)	308032	FALSE	FALSE
RFI	rs109950207	0	20	18938297	intergenic_region	C	T	0.46444	0.0482136	0.0130239	0.000213962	0.856697	0.998909	0.252426	ENSBTAG00000017026(DEPDC1B)	283571	FALSE	FALSE
RFI	rs433126598	5	27	21628313	intergenic_region	G	T	0.0400135	0.11897	0.0321388	0.000214103	0.856697	0.939281	0.237358	ENSBTAG00000043920(5S_rRNA)	121890	TRUE	TRUE
RFI	rs455995166	0	27	21628533	intergenic_region	G	C	0.0400135	0.11897	0.0321388	0.000214103	0.856697	0.939281	0.237358	ENSBTAG00000043920(5S_rRNA)	121670	FALSE	TRUE
RFI	Chr27:21633258	0	27	21633258	intergenic_region	D	I	0.0400135	0.11897	0.0321388	0.000214103	0.856697	0.939281	0.237358	ENSBTAG00000043920(5S_rRNA)	116945	FALSE	TRUE
RFI	rs41682475	0	13	18960694	intergenic_region	C	G	0.234413	-0.055167	0.0149036	0.000214258	0.856697	0.943591	0.238447	ENSBTAG00000014991(PARD3)	21321	FALSE	FALSE	ENSBTAG00000014991(PARD3)
RFI	rs210774792	0	2	20699151	intergenic_region	C	A	0.247908	-0.0534997	0.0144535	0.000214331	0.856697	0.921962	0.232981	ENSBTAG00000006693(MTX2)	20266	FALSE	FALSE	ENSBTAG00000006693(MTX2) ENSBTAG00000015840(HOXD1)
RFI	rs381224051	0	20	18969855	intergenic_region	C	T	0.44359	-0.0488011	0.0131845	0.000214413	0.856697	1.01551	0.256621	ENSBTAG00000017026(DEPDC1B)	315129	FALSE	FALSE
RFI	rs386023465	0	23	19763907	intergenic_region	A	G	0.145209	-0.0655544	0.0177117	0.000214585	0.856697	0.921523	0.23287	ENSBTAG00000003632(CYP39A1)	12735	FALSE	FALSE	ENSBTAG00000003632(CYP39A1) ENSBTAG00000043423(U6)
RFI	Chr11:41133881	0	11	41133881	intergenic_region	D	I	0.276316	0.0523015	0.0141314	0.000214681	0.856697	0.945001	0.238803	ENSBTAG00000005870(FANCL)	389462	FALSE	FALSE
RFI	rs211021691	0	11	41082734	intergenic_region	G	A	0.224966	0.0543315	0.0146801	0.000214726	0.856697	0.889181	0.224697	ENSBTAG00000005870(FANCL)	338315	FALSE	FALSE
RFI	rs443519512	0	16	33788366	intergenic_region	T	C	0.0151822	-0.183021	0.0494529	0.000214825	0.856697	0.86525	0.21865	ENSBTAG00000000385(ZBTB18)	125597	FALSE	TRUE
RFI	rs468836622	0	16	33789161	intergenic_region	A	G	0.0151822	-0.183021	0.0494529	0.000214825	0.856697	0.86525	0.21865	ENSBTAG00000000385(ZBTB18)	124802	FALSE	TRUE
RFI	rs445675764	0	16	33792219	intergenic_region	T	C	0.0151822	-0.183021	0.0494529	0.000214825	0.856697	0.86525	0.21865	ENSBTAG00000000385(ZBTB18)	121744	FALSE	TRUE
RFI	rs478447393	0	16	33798251	intergenic_region	T	A	0.0151822	-0.183021	0.0494529	0.000214825	0.856697	0.86525	0.21865	ENSBTAG00000000385(ZBTB18)	115712	FALSE	TRUE
RFI	rs716289736	0	16	33810981	intergenic_region	T	C	0.0151822	-0.183021	0.0494529	0.000214825	0.856697	0.86525	0.21865	ENSBTAG00000000385(ZBTB18)	102982	FALSE	TRUE
RFI	rs384514378	0	6	36142974	intron_variant	C	A	0.297233	-0.0531062	0.0143501	0.000214956	0.856697	1.01777	0.257191	ENSBTAG00000010285(MMRN1)	Within	FALSE	TRUE	ENSBTAG00000010285(MMRN1)
RFI	rs109137612	0	14	46459171	intergenic_region	G	A	0.212348	0.0584107	0.0157837	0.000215013	0.856697	0.985862	0.249129	ENSBTAG00000014026(PAG1)	105009	FALSE	TRUE
RFI	rs381418611	0	21	56085147	intron_variant	G	C	0.05722	0.0952396	0.0257357	0.00021502	0.856697	0.845361	0.213624	ENSBTAG00000017216(FRMD5)	Within	FALSE	FALSE	ENSBTAG00000017215(WDR76) ENSBTAG00000017216(FRMD5)
RFI	rs471718131	2	20	29141445	intron_variant	T	C	0.045749	0.109419	0.029568	0.000215094	0.856697	0.902981	0.228185	ENSBTAG00000043948(HCN1)	Within	TRUE	TRUE	ENSBTAG00000043948(HCN1)
RFI	rs382860391	0	6	36563543	intergenic_region	G	A	0.244399	-0.0545219	0.0147359	0.000215651	0.856697	0.948381	0.239657	ENSBTAG00000024957(SNCA)	131117	FALSE	TRUE
RFI	rs135836886	0	28	24736634	intergenic_region	G	C	0.123819	0.0679218	0.0183581	0.00021575	0.856697	0.864666	0.218502	ENSBTAG00000017509(MYPN)	9181	FALSE	TRUE	ENSBTAG00000014029(HERC4) ENSBTAG00000017509(MYPN)
RFI	rs136618575	0	28	24679302	intron_variant	A	G	0.13502	0.0662978	0.0179199	0.000215881	0.856697	0.886852	0.224109	ENSBTAG00000014029(HERC4)	Within	FALSE	TRUE	ENSBTAG00000014029(HERC4) ENSBTAG00000017509(MYPN)
RFI	rs385312102	0	24	46342719	intergenic_region	T	C	0.0973009	-0.0779505	0.0210714	0.000216143	0.856697	0.922033	0.232999	ENSBTAG00000002512(HAUS1)	19332	FALSE	TRUE	ENSBTAG00000002624(PSTPIP2) ENSBTAG00000002507(ATP5A1) ENSBTAG00000002512(HAUS1) ENSBTAG00000032964 ENSBTAG00000042092(U6)
RFI	rs43703817	0	12	54215467	intergenic_region	G	A	0.108772	0.0750282	0.020282	0.000216227	0.856697	0.942766	0.238238	ENSBTAG00000043485(U6)	15290	FALSE	TRUE	ENSBTAG00000000869(RNF219) ENSBTAG00000043485(U6)
RFI	rs380783643	0	6	19892623	intergenic_region	G	A	0.15054	0.0628048	0.0169777	0.000216245	0.856697	0.871424	0.22021	ENSBTAG00000047891(GIMD1)	198743	FALSE	TRUE
RFI	rs379220445	0	6	19894876	intergenic_region	T	G	0.15054	0.0628048	0.0169777	0.000216245	0.856697	0.871424	0.22021	ENSBTAG00000047891(GIMD1)	196490	FALSE	TRUE
RFI	rs383067420	0	11	88508328	intron_variant	T	C	0.0809717	-0.0845009	0.022843	0.000216277	0.856697	0.917981	0.231975	ENSBTAG00000007963(KIDINS220)	Within	FALSE	TRUE	ENSBTAG00000008160(MBOAT2) ENSBTAG00000007963(KIDINS220)
RFI	rs42941679	0	28	1811687	intergenic_region	C	T	0.144602	0.0697311	0.0188508	0.000216357	0.856697	1.03907	0.262574	ENSBTAG00000048153	46859	FALSE	TRUE	ENSBTAG00000048153
RFI	rs110551936	0	5	64769944	synonymous_variant	C	T	0.192848	0.0597667	0.0161586	0.000216668	0.856697	0.96059	0.242742	ENSBTAG00000013596(NR1H4)	Within	FALSE	FALSE	ENSBTAG00000013596(NR1H4)
RFI	Chr29:41298116	0	29	41298116	intergenic_region	D	I	0.0398111	-0.109356	0.0295662	0.000216722	0.856697	0.78976	0.199573	ENSBTAG00000040070(SCGB1D)	80211	TRUE	TRUE
RFI	Chr5:46126379	0	5	46126379	intergenic_region	D	I	0.256073	-0.0546982	0.0147886	0.000216722	0.856697	0.984666	0.248826	ENSBTAG00000007256(DYRK2)	197144	FALSE	TRUE
RFI	rs137402995	0	28	24706253	intron_variant	G	A	0.145479	0.0642085	0.017361	0.000216934	0.856697	0.885436	0.223751	ENSBTAG00000014029(HERC4)	Within	FALSE	TRUE	ENSBTAG00000014029(HERC4) ENSBTAG00000017509(MYPN)
RFI	rs382118165	0	8	75226743	intergenic_region	A	T	0.244062	-0.0555955	0.0150339	0.000217303	0.856697	0.985178	0.248956	ENSBTAG00000031632(ADRA1A)	30418	FALSE	FALSE	ENSBTAG00000018373(DPYSL2) ENSBTAG00000031632(ADRA1A)
RFI	rs385781698	0	25	16517005	intergenic_region	T	C	0.0850202	-0.0822434	0.0222411	0.000217464	0.856697	0.909044	0.229716	ENSBTAG00000020733(RPS15A)	14756	FALSE	TRUE	ENSBTAG00000020733(RPS15A) ENSBTAG00000020734(ARL6IP1) ENSBTAG00000020735(SMG1)
RFI	rs381111068	0	25	16520361	intergenic_region	A	G	0.0850202	-0.0822434	0.0222411	0.000217464	0.856697	0.909044	0.229716	ENSBTAG00000020733(RPS15A)	11400	FALSE	TRUE	ENSBTAG00000020733(RPS15A) ENSBTAG00000020734(ARL6IP1) ENSBTAG00000020735(SMG1)
RFI	rs382746101	0	25	16525822	intergenic_region	A	G	0.0850202	-0.0822434	0.0222411	0.000217464	0.856697	0.909044	0.229716	ENSBTAG00000020733(RPS15A)	5939	FALSE	TRUE	ENSBTAG00000020733(RPS15A) ENSBTAG00000020734(ARL6IP1) ENSBTAG00000020735(SMG1)
RFI	rs384215828	0	25	16527353	downstream_gene_variant	A	G	0.0850202	-0.0822434	0.0222411	0.000217464	0.856697	0.909044	0.229716	ENSBTAG00000020733(RPS15A)	4408	FALSE	TRUE	ENSBTAG00000020733(RPS15A) ENSBTAG00000020734(ARL6IP1) ENSBTAG00000020735(SMG1)
RFI	rs378925414	0	25	16528429	downstream_gene_variant	C	T	0.0850202	-0.0822434	0.0222411	0.000217464	0.856697	0.909044	0.229716	ENSBTAG00000020733(RPS15A)	3332	FALSE	TRUE	ENSBTAG00000020733(RPS15A) ENSBTAG00000020734(ARL6IP1) ENSBTAG00000020735(SMG1)
RFI	rs109821878	8	13	46074806	intergenic_region	T	C	0.414575	0.0494651	0.0133774	0.00021759	0.856697	1.02594	0.259256	ENSBTAG00000044982(SNORA25)	262257	TRUE	TRUE
RFI	rs43434758	0	13	46075369	intergenic_region	C	T	0.414575	0.0494651	0.0133774	0.00021759	0.856697	1.02594	0.259256	ENSBTAG00000044982(SNORA25)	262820	FALSE	TRUE
RFI	rs110725179	0	6	36680046	intergenic_region	T	C	0.349325	0.0505978	0.0136845	0.000217774	0.856697	1.00532	0.254047	ENSBTAG00000024957(SNCA)	247620	FALSE	TRUE
RFI	rs135657469	0	28	24638263	intron_variant	T	C	0.112213	0.0721688	0.019522	0.000218335	0.856697	0.896396	0.22652	ENSBTAG00000014029(HERC4)	Within	FALSE	TRUE	ENSBTAG00000014023(SIRT1) ENSBTAG00000014029(HERC4)
RFI	rs136611090	0	10	93199410	intron_variant	G	A	0.388731	-0.0477991	0.0129306	0.000218509	0.856697	0.937929	0.237016	ENSBTAG00000021708(CEP128)	Within	FALSE	TRUE	ENSBTAG00000021708(CEP128)
RFI	Chr2:109969188	11	2	109969188	intergenic_region	C	T	0.196221	-0.058526	0.015833	0.000218629	0.856697	0.933316	0.23585	ENSBTAG00000010030(EPHA4)	282358	TRUE	TRUE
RFI	rs385641310	0	12	19130197	intron_variant	D	I	0.060054	-0.0939253	0.0254097	0.000218644	0.856697	0.860318	0.217403	ENSBTAG00000007329(SETDB2)	Within	FALSE	TRUE	ENSBTAG00000034222(CAB39L) ENSBTAG00000007329(SETDB2) ENSBTAG00000013159(PHF11) ENSBTAG00000034269(RCBTB1) ENSBTAG00000029179(5S_rRNA)
RFI	Chr20:45690577	0	20	45690577	intergenic_region	D	I	0.0732119	-0.0872773	0.0236113	0.000218663	0.856697	0.892922	0.225643	ENSBTAG00000043184(U6)	276073	FALSE	TRUE
RFI	rs381246511	0	12	57398381	intergenic_region	G	A	0.034278	-0.12093	0.0327182	0.00021893	0.856697	0.836343	0.211345	ENSBTAG00000039497(bta-mir-1256)	136152	FALSE	TRUE
RFI	rs377852615	0	6	36675360	intergenic_region	G	A	0.352969	0.0506671	0.0137084	0.00021898	0.856697	1.01289	0.255959	ENSBTAG00000024957(SNCA)	242934	FALSE	TRUE
RFI	rs134135856	0	8	109691734	intergenic_region	A	C	0.252699	-0.0548452	0.0148396	0.00021914	0.856697	0.981353	0.247989	ENSBTAG00000040129(5S_rRNA)	18886	FALSE	FALSE	ENSBTAG00000040129(5S_rRNA)
RFI	rs42941674	0	28	1813860	intergenic_region	G	A	0.141228	0.0706391	0.0191132	0.00021917	0.856697	1.04553	0.264208	ENSBTAG00000048153	49032	FALSE	TRUE	ENSBTAG00000048153
RFI	rs210390166	0	29	48894867	intron_variant	T	G	0.275371	0.0497703	0.0134667	0.00021918	0.856697	0.853932	0.21579	ENSBTAG00000004212	Within	FALSE	FALSE	ENSBTAG00000004212 ENSBTAG00000016465(DHCR7) ENSBTAG00000016470(NADSYN1)
RFI	rs383427437	0	21	56084961	intron_variant	G	C	0.0593792	0.0943712	0.0255359	0.000219342	0.856697	0.859363	0.217162	ENSBTAG00000017216(FRMD5)	Within	FALSE	FALSE	ENSBTAG00000017215(WDR76) ENSBTAG00000017216(FRMD5)
RFI	rs43060355	0	28	1867802	intergenic_region	T	C	0.142645	0.070051	0.0189564	0.000219569	0.856697	1.0368	0.262001	ENSBTAG00000045518(5S_rRNA)	26846	FALSE	TRUE	ENSBTAG00000045518(5S_rRNA)
RFI	rs210929247	17	1	122919133	intron_variant	G	T	0.0698381	-0.0921262	0.0249312	0.000219693	0.856697	0.952503	0.240699	ENSBTAG00000022227(PLSCR2)	Within	TRUE	FALSE	ENSBTAG00000022227(PLSCR2)
RFI	rs381929083	0	8	13885621	intergenic_region	G	A	0.0835358	0.0798516	0.0216096	0.000219714	0.856697	0.843343	0.213114	ENSBTAG00000046043	833008	FALSE	TRUE
RFI	Chr23:19771266	0	23	19771266	intergenic_region	T	C	0.145344	-0.0654481	0.0177131	0.000219977	0.856697	0.919245	0.232295	ENSBTAG00000003632(CYP39A1)	5376	FALSE	FALSE	ENSBTAG00000003632(CYP39A1) ENSBTAG00000043423(U6)
RFI	rs133982741	0	2	56672488	intergenic_region	T	A	0.0583671	-0.101674	0.0275177	0.00022002	0.856697	0.981564	0.248042	ENSBTAG00000024632	39232	FALSE	TRUE	ENSBTAG00000024632
RFI	rs108972136	0	6	36681109	intergenic_region	A	G	0.353981	0.0504481	0.013655	0.000220332	0.856697	1.00546	0.25408	ENSBTAG00000024957(SNCA)	248683	FALSE	TRUE
RFI	rs385113048	0	8	21951553	intergenic_region	G	A	0.0226721	-0.149919	0.0405809	0.000220466	0.856697	0.860388	0.217421	ENSBTAG00000016412(CDKN2B)	162959	TRUE	TRUE
RFI	rs379099011	0	7	1372833	intergenic_region	T	C	0.0571525	0.0976806	0.0264409	0.000220492	0.856697	0.888264	0.224466	ENSBTAG00000015591(SQSTM1)	26782	FALSE	TRUE	ENSBTAG00000015611(TBC1D9B) ENSBTAG00000015602(MRNIP) ENSBTAG00000015591(SQSTM1) ENSBTAG00000009738(MGAT4B) ENSBTAG00000009737(LTC4S)
RFI	rs382969580	0	7	1372837	intergenic_region	G	C	0.0571525	0.0976806	0.0264409	0.000220492	0.856697	0.888264	0.224466	ENSBTAG00000015591(SQSTM1)	26786	FALSE	TRUE	ENSBTAG00000015611(TBC1D9B) ENSBTAG00000015602(MRNIP) ENSBTAG00000015591(SQSTM1) ENSBTAG00000009738(MGAT4B) ENSBTAG00000009737(LTC4S)
RFI	rs110402114	0	16	75780404	intergenic_region	G	A	0.372672	0.0476538	0.0128998	0.000220634	0.856697	0.917203	0.231778	ENSBTAG00000029854(bta-mir-205)	19562	FALSE	FALSE	ENSBTAG00000044497(5S_rRNA) ENSBTAG00000029854(bta-mir-205)
RFI	rs42102122	32	26	33135438	intergenic_region	A	G	0.168691	-0.0654729	0.0177236	0.00022066	0.856697	1.03855	0.262442	ENSBTAG00000006689(TECTB)	21852	TRUE	TRUE	ENSBTAG00000006689(TECTB) ENSBTAG00000006707(ACSL5)
RFI	rs42102123	0	26	33137265	intergenic_region	T	C	0.168691	-0.0654729	0.0177236	0.00022066	0.856697	1.03855	0.262442	ENSBTAG00000006689(TECTB)	23679	FALSE	TRUE	ENSBTAG00000006689(TECTB) ENSBTAG00000006707(ACSL5)
RFI	rs42102124	0	26	33138205	intergenic_region	T	C	0.168691	-0.0654729	0.0177236	0.00022066	0.856697	1.03855	0.262442	ENSBTAG00000006689(TECTB)	24619	FALSE	TRUE	ENSBTAG00000006689(TECTB) ENSBTAG00000006707(ACSL5)
RFI	rs379134374	0	12	18497980	intergenic_region	T	C	0.0382591	-0.115717	0.0313263	0.000220829	0.856697	0.851209	0.215102	ENSBTAG00000017508(CYSLTR2)	27500	FALSE	TRUE	ENSBTAG00000017508(CYSLTR2)
RFI	rs209056099	0	29	48894845	intron_variant	A	G	0.270648	0.0500215	0.0135418	0.00022087	0.856697	0.853305	0.215631	ENSBTAG00000004212	Within	FALSE	FALSE	ENSBTAG00000004212 ENSBTAG00000016465(DHCR7) ENSBTAG00000016470(NADSYN1)
RFI	rs207714380	0	29	48894893	intron_variant	G	A	0.274022	0.0497105	0.0134577	0.000220894	0.856697	0.849286	0.214616	ENSBTAG00000004212	Within	FALSE	FALSE	ENSBTAG00000004212 ENSBTAG00000016465(DHCR7) ENSBTAG00000016470(NADSYN1)
RFI	rs109558332	0	16	13164042	intergenic_region	G	T	0.208502	-0.0593971	0.0160814	0.000221155	0.856697	1.00586	0.254183	ENSBTAG00000013849(RGS13)	49073	FALSE	FALSE	ENSBTAG00000013849(RGS13)
RFI	rs110357878	0	16	13165808	intergenic_region	T	C	0.208502	-0.0593971	0.0160814	0.000221155	0.856697	1.00586	0.254183	ENSBTAG00000013849(RGS13)	47307	FALSE	FALSE	ENSBTAG00000013849(RGS13)
RFI	rs110099777	0	16	13165916	intergenic_region	G	A	0.208502	-0.0593971	0.0160814	0.000221155	0.856697	1.00586	0.254183	ENSBTAG00000013849(RGS13)	47199	FALSE	FALSE	ENSBTAG00000013849(RGS13)
RFI	rs41652011	0	4	60432899	intron_variant	C	T	0.288057	-0.0571467	0.0154769	0.000222167	0.856697	1.15706	0.29239	ENSBTAG00000003490(ELMO1)	Within	FALSE	FALSE	ENSBTAG00000003490(ELMO1)
RFI	rs453002843	0	11	103971354	intergenic_region	A	G	0.0250337	0.129663	0.0351171	0.000222238	0.856697	0.708918	0.179144	ENSBTAG00000023933(SEC16A)	7323	TRUE	TRUE	ENSBTAG00000000054(SNAPC4) ENSBTAG00000001352(SDCCAG3) ENSBTAG00000001353(PMPCA) ENSBTAG00000001354(INPP5E) ENSBTAG00000023933(SEC16A) ENSBTAG00000022799(NOTCH1)
RFI	rs109072490	92	2	42002440	intron_variant	T	C	0.312011	0.051606	0.0139767	0.000222242	0.856697	0.987645	0.249579	ENSBTAG00000005562(GALNT13)	Within	TRUE	FALSE	ENSBTAG00000005562(GALNT13)
RFI	rs110463685	0	8	75225484	intergenic_region	A	C	0.331377	-0.0508873	0.013782	0.000222244	0.856697	0.991223	0.250483	ENSBTAG00000031632(ADRA1A)	31677	FALSE	FALSE	ENSBTAG00000018373(DPYSL2) ENSBTAG00000031632(ADRA1A)
RFI	Chr7:96817426	0	7	96817426	intergenic_region	I	D	0.209582	0.0574443	0.0155588	0.00022244	0.856697	0.944395	0.23865	ENSBTAG00000006110	123251	FALSE	FALSE
RFI	rs451603702	0	26	34270631	intergenic_region	G	T	0.131646	-0.0740474	0.0200559	0.000222449	0.856697	1.08286	0.273641	ENSBTAG00000019322(HABP2)	34054	FALSE	FALSE	ENSBTAG00000019322(HABP2) ENSBTAG00000019327(NRAP)
RFI	rs447798702	0	13	25762583	intron_variant	C	A	0.0893387	0.0802759	0.0217433	0.000222505	0.856697	0.905766	0.228888	ENSBTAG00000021857(ARHGAP21)	Within	FALSE	TRUE	ENSBTAG00000021857(ARHGAP21)
RFI	rs380489686	0	2	56726363	intron_variant	C	G	0.0664642	-0.0940181	0.0254654	0.000222505	0.856697	0.947525	0.239441	ENSBTAG00000024632	Within	FALSE	TRUE	ENSBTAG00000024632
RFI	rs137067516	0	8	75229622	intergenic_region	G	A	0.32969	-0.0509576	0.0138027	0.000222611	0.856697	0.991399	0.250528	ENSBTAG00000031632(ADRA1A)	27539	FALSE	FALSE	ENSBTAG00000018373(DPYSL2) ENSBTAG00000031632(ADRA1A)
RFI	Chr26:39320600	2	26	39320600	intron_variant	A	T	0.0190958	-0.160611	0.043505	0.000222687	0.856697	0.834765	0.210946	ENSBTAG00000022808(CACUL1)	Within	TRUE	TRUE	ENSBTAG00000022808(CACUL1)
RFI	rs459137663	0	13	57251190	intron_variant	T	C	0.0267881	-0.137316	0.0371962	0.000222788	0.856697	0.84926	0.214609	ENSBTAG00000015080(PHACTR3)	Within	FALSE	TRUE	ENSBTAG00000003608(SYCP2) ENSBTAG00000015080(PHACTR3)
RFI	rs482273437	0	13	57251195	intron_variant	C	T	0.0267881	-0.137316	0.0371962	0.000222788	0.856697	0.84926	0.214609	ENSBTAG00000015080(PHACTR3)	Within	FALSE	TRUE	ENSBTAG00000003608(SYCP2) ENSBTAG00000015080(PHACTR3)
RFI	rs208607408	0	13	25810613	intron_variant	G	A	0.0824561	0.0845002	0.0228918	0.000223126	0.856697	0.933285	0.235842	ENSBTAG00000021857(ARHGAP21)	Within	FALSE	TRUE	ENSBTAG00000021857(ARHGAP21)
RFI	rs137462853	0	16	75223198	intergenic_region	C	T	0.227463	-0.0545131	0.0147684	0.000223205	0.856697	0.902154	0.227976	ENSBTAG00000046723(SYT14)	10554	FALSE	TRUE	ENSBTAG00000046723(SYT14)
RFI	rs109078100	0	16	75223231	intergenic_region	G	A	0.227463	-0.0545131	0.0147684	0.000223205	0.856697	0.902154	0.227976	ENSBTAG00000046723(SYT14)	10587	FALSE	TRUE	ENSBTAG00000046723(SYT14)
RFI	rs134236451	0	16	75223459	intergenic_region	C	T	0.227463	-0.0545131	0.0147684	0.000223205	0.856697	0.902154	0.227976	ENSBTAG00000046723(SYT14)	10815	FALSE	TRUE	ENSBTAG00000046723(SYT14)
RFI	rs380352635	0	4	116150101	intergenic_region	A	T	0.112483	-0.0706412	0.0191388	0.000223373	0.856697	0.860654	0.217488	ENSBTAG00000039177(5S_rRNA)	64748	FALSE	FALSE	ENSBTAG00000039177(5S_rRNA)
RFI	rs110180653	0	10	93178810	intron_variant	T	C	0.390891	-0.0475242	0.0128757	0.000223374	0.856697	0.929029	0.234767	ENSBTAG00000021708(CEP128)	Within	FALSE	TRUE	ENSBTAG00000021708(CEP128)
RFI	rs110517194	0	10	93181382	intron_variant	C	A	0.390891	-0.0475242	0.0128757	0.000223374	0.856697	0.929029	0.234767	ENSBTAG00000021708(CEP128)	Within	FALSE	TRUE	ENSBTAG00000021708(CEP128)
RFI	rs134095408	0	3	6827159	intron_variant	G	A	0.0803644	-0.0821037	0.0222444	0.00022339	0.856697	0.860704	0.217501	ENSBTAG00000004885(DDR2)	Within	FALSE	TRUE	ENSBTAG00000004885(DDR2)
RFI	rs43461689	21	6	41395343	intron_variant	T	C	0.475101	-0.0476376	0.0129072	0.000223559	0.856697	0.977711	0.247069	ENSBTAG00000005108(SLIT2)	Within	TRUE	TRUE	ENSBTAG00000005108(SLIT2)
RFI	rs133900471	0	8	75221707	intergenic_region	C	T	0.304116	-0.0516302	0.0139889	0.000223562	0.856697	0.974614	0.246286	ENSBTAG00000031632(ADRA1A)	35454	FALSE	FALSE	ENSBTAG00000018373(DPYSL2) ENSBTAG00000031632(ADRA1A)
RFI	Chr13:72054341	1	13	72054341	intergenic_region	T	G	0.0309717	-0.121285	0.0328624	0.000223657	0.856697	0.762719	0.19274	ENSBTAG00000042629(U6)	79197	TRUE	TRUE
RFI	rs382754948	95	27	27369713	intergenic_region	A	G	0.0670715	0.0895679	0.0242698	0.000223805	0.856697	0.867242	0.219153	ENSBTAG00000004150(NRG1)	254352	TRUE	TRUE
RFI	rs209864295	0	8	13886249	intergenic_region	A	G	0.0839406	0.0794574	0.0215305	0.000223853	0.856697	0.838713	0.211944	ENSBTAG00000046043	833636	FALSE	TRUE
RFI	rs383898297	0	28	1803092	intergenic_region	C	G	0.142308	0.0701496	0.0190108	0.000224271	0.856697	1.03767	0.262221	ENSBTAG00000048153	38264	FALSE	TRUE	ENSBTAG00000048153
RFI	rs379888243	0	4	116100662	intergenic_region	G	C	0.0760459	-0.0844706	0.0228937	0.000224528	0.856697	0.866136	0.218874	ENSBTAG00000029576(5S_rRNA)	105473	FALSE	FALSE
RFI	rs209146424	0	2	108451910	intergenic_region	G	A	0.0505398	0.103343	0.0280096	0.000224635	0.856697	0.885363	0.223732	ENSBTAG00000037288	75315	FALSE	FALSE
RFI	rs382819934	0	12	88556312	intergenic_region	C	T	0.0551282	-0.096812	0.0262414	0.000224888	0.856697	0.84344	0.213138	ENSBTAG00000012019(IRS2)	108213	FALSE	TRUE
RFI	rs382554453	0	4	60433114	intron_variant	G	C	0.288124	-0.0571001	0.0154774	0.000224907	0.856697	1.15533	0.291954	ENSBTAG00000003490(ELMO1)	Within	FALSE	FALSE	ENSBTAG00000003490(ELMO1)
RFI	rs385114215	0	12	19131056	intron_variant	C	T	0.0581646	-0.0950949	0.0257806	0.000225474	0.856697	0.855849	0.216274	ENSBTAG00000007329(SETDB2)	Within	FALSE	TRUE	ENSBTAG00000034222(CAB39L) ENSBTAG00000007329(SETDB2) ENSBTAG00000013159(PHF11) ENSBTAG00000034269(RCBTB1) ENSBTAG00000029179(5S_rRNA)
RFI	rs380796372	23	25	32817972	intergenic_region	A	C	0.114103	-0.0726016	0.0196826	0.000225476	0.856697	0.920495	0.23261	ENSBTAG00000045801(5_8S_rRNA)	210998	TRUE	TRUE
RFI	rs208834235	0	5	109608179	intron_variant	G	A	0.185897	0.0597718	0.0162056	0.000225715	0.856697	0.9341	0.236048	ENSBTAG00000013956(BCL2L13)	Within	FALSE	FALSE	ENSBTAG00000009704(CECR2) ENSBTAG00000014238(ATP6V1E1) ENSBTAG00000013956(BCL2L13) ENSBTAG00000013988(BID) ENSBTAG00000048271(MICAL3)
RFI	rs456210007	0	8	106844850	intergenic_region	A	T	0.163495	0.0677428	0.0183682	0.00022598	0.856697	1.0843	0.274003	ENSBTAG00000044523(5S_rRNA)	180104	FALSE	TRUE
RFI	rs135532953	0	2	56404553	intergenic_region	G	T	0.0610661	-0.0995031	0.0269822	0.00022627	0.856697	0.980748	0.247836	ENSBTAG00000024632	307167	FALSE	TRUE
RFI	rs136048807	0	24	9479843	intergenic_region	A	G	0.333063	-0.0507714	0.0137679	0.00022631	0.856697	0.989233	0.24998	ENSBTAG00000037907(DSEL)	261181	FALSE	TRUE
RFI	rs43027634	69	14	21884243	intergenic_region	G	T	0.211066	-0.0585884	0.015889	0.000226593	0.856697	0.987487	0.249539	ENSBTAG00000027760	6640	TRUE	FALSE	ENSBTAG00000027760
RFI	Chr29:18604845	0	29	18604845	intergenic_region	G	A	0.296019	-0.0518592	0.0140642	0.000226631	0.856697	0.968236	0.244674	ENSBTAG00000010191(PAK1)	79483	FALSE	FALSE
RFI	rs110253700	0	14	46459439	intergenic_region	G	A	0.212618	0.0580665	0.0157485	0.000226806	0.856697	0.975182	0.24643	ENSBTAG00000014026(PAG1)	105277	FALSE	TRUE
RFI	rs384647303	0	12	18526103	intron_variant	G	A	0.0352901	-0.119093	0.0323003	0.000226864	0.856697	0.834202	0.210804	ENSBTAG00000017508(CYSLTR2)	Within	FALSE	TRUE	ENSBTAG00000017508(CYSLTR2)
RFI	Chr1:86571890	0	1	86571890	intergenic_region	A	T	0.0121457	-0.179234	0.048612	0.000226888	0.856697	0.665894	0.168272	ENSBTAG00000023513(DNAJC19)	94923	TRUE	TRUE
RFI	rs136954548	0	8	75222236	intergenic_region	G	A	0.330229	-0.0508963	0.0138051	0.000227116	0.856697	0.989835	0.250133	ENSBTAG00000031632(ADRA1A)	34925	FALSE	FALSE	ENSBTAG00000018373(DPYSL2) ENSBTAG00000031632(ADRA1A)
RFI	rs133315328	0	16	75778517	intergenic_region	A	G	0.316937	0.0495468	0.0134396	0.000227248	0.856697	0.918151	0.232018	ENSBTAG00000029854(bta-mir-205)	21449	FALSE	FALSE	ENSBTAG00000044497(5S_rRNA) ENSBTAG00000029854(bta-mir-205)
RFI	Chr2:56396636	0	2	56396636	intergenic_region	I	D	0.0578273	-0.101939	0.027652	0.000227358	0.856697	0.978122	0.247173	ENSBTAG00000024632	315084	FALSE	TRUE
[truncated: 39,249 more rows]

## Sheet: DMI
Trait	SNP	Num	Chr	bp	Annotation	A1	A2	Freq	b	se	p	fdr	explainedGenVar	explainedPheVar	geneName	distance	IsLeadSNP	IsNovel	CandidateGenes
DMI	rs207689046	139	6	39105359	intergenic_region	G	A	0.3332	0.252535	0.0243066	2.76532e-25	8.49452e-19	7.89467	3.0431	ENSBTAG00000046561(LCORL)	113247	TRUE	FALSE
DMI	Chr6:39111019	0	6	39111019	intergenic_region	D	I	0.333467	0.252411	0.0243352	3.31575e-25	8.49452e-19	7.89007	3.04133	ENSBTAG00000046561(LCORL)	118907	FALSE	FALSE
DMI	rs109668793	0	6	39111303	intergenic_region	T	C	0.333467	0.252411	0.0243352	3.31575e-25	8.49452e-19	7.89007	3.04133	ENSBTAG00000046561(LCORL)	119191	FALSE	FALSE
DMI	rs110987922	0	6	39113335	intergenic_region	T	C	0.333868	0.251445	0.0243017	4.32665e-25	8.49452e-19	7.8345	3.01991	ENSBTAG00000046561(LCORL)	121223	FALSE	FALSE
DMI	rs109344892	0	6	39115139	intergenic_region	C	T	0.3332	0.250387	0.0243107	7.08465e-25	1.1118e-18	7.76094	2.99156	ENSBTAG00000046561(LCORL)	123027	FALSE	FALSE
DMI	rs109331793	0	6	39117869	intergenic_region	T	C	0.333066	0.249822	0.0243322	9.9101e-25	1.1118e-18	7.7244	2.97747	ENSBTAG00000046561(LCORL)	125757	FALSE	FALSE
DMI	rs385088789	0	6	39123746	intergenic_region	T	A	0.333066	0.249822	0.0243322	9.9101e-25	1.1118e-18	7.7244	2.97747	ENSBTAG00000046561(LCORL)	131634	FALSE	FALSE
DMI	rs446397436	0	6	39111025	intergenic_region	T	G	0.3332	0.249448	0.0243552	1.28445e-24	1.26088e-18	7.70284	2.96916	ENSBTAG00000046561(LCORL)	118913	FALSE	FALSE
DMI	rs208984737	0	6	39140538	intergenic_region	A	C	0.333734	0.244274	0.0242859	8.44904e-24	7.37245e-18	7.39252	2.84955	ENSBTAG00000046561(LCORL)	148426	FALSE	FALSE
DMI	rs110186942	0	6	39139362	intergenic_region	T	C	0.333601	0.243285	0.0242652	1.1705e-23	9.19218e-18	7.33132	2.82596	ENSBTAG00000046561(LCORL)	147250	FALSE	FALSE
DMI	rs110116541	0	6	39142333	intergenic_region	C	T	0.334604	0.239421	0.0241773	4.05112e-23	2.89221e-17	7.11092	2.741	ENSBTAG00000046561(LCORL)	150221	FALSE	FALSE
DMI	rs109976622	0	6	39049238	intergenic_region	A	G	0.311673	0.246236	0.0249127	4.88763e-23	2.99946e-17	7.24748	2.79364	ENSBTAG00000046561(LCORL)	57126	FALSE	FALSE	ENSBTAG00000046561(LCORL)
DMI	rs109576691	0	6	39072546	intergenic_region	T	G	0.314748	0.24447	0.0247557	5.32765e-23	2.99946e-17	7.18215	2.76846	ENSBTAG00000046561(LCORL)	80434	FALSE	FALSE
DMI	rs110704385	0	6	39148421	intergenic_region	A	G	0.336542	0.239371	0.0242403	5.34717e-23	2.99946e-17	7.1283	2.7477	ENSBTAG00000046561(LCORL)	156309	FALSE	FALSE
DMI	rs379139273	0	6	39133658	intergenic_region	T	C	0.332531	0.238355	0.0241617	5.90279e-23	3.09039e-17	7.0259	2.70823	ENSBTAG00000046561(LCORL)	141546	FALSE	FALSE
DMI	rs110891752	255	6	38852378	intron_variant	G	A	0.311405	0.24665	0.0250533	7.20284e-23	3.20427e-17	7.26845	2.80172	ENSBTAG00000046561(LCORL)	Within	TRUE	FALSE	ENSBTAG00000021582(NCAPG) ENSBTAG00000046561(LCORL)
DMI	rs385185550	0	6	38865025	intron_variant	C	G	0.311405	0.24665	0.0250533	7.20284e-23	3.20427e-17	7.26845	2.80172	ENSBTAG00000046561(LCORL)	Within	FALSE	FALSE	ENSBTAG00000021582(NCAPG) ENSBTAG00000046561(LCORL)
DMI	rs379180947	0	6	39164044	intergenic_region	A	G	0.336007	0.238658	0.0242805	8.43021e-23	3.20427e-17	7.08034	2.72921	ENSBTAG00000046561(LCORL)	171932	FALSE	FALSE
DMI	rs109326873	272	6	39215126	intergenic_region	G	A	0.359273	0.22632	0.0230297	8.58662e-23	3.20427e-17	6.56952	2.53231	ENSBTAG00000046561(LCORL)	223014	TRUE	FALSE
DMI	rs109732906	0	6	38872172	intron_variant	A	G	0.310804	0.24563	0.0250036	8.89669e-23	3.20427e-17	7.20082	2.77565	ENSBTAG00000046561(LCORL)	Within	FALSE	FALSE	ENSBTAG00000021582(NCAPG) ENSBTAG00000046561(LCORL)
DMI	rs384077114	0	6	39165804	intergenic_region	C	A	0.336074	0.238269	0.024287	1.01397e-22	3.20427e-17	7.05797	2.72059	ENSBTAG00000046561(LCORL)	173692	FALSE	FALSE
DMI	rs109029403	78	6	39008672	intergenic_region	A	T	0.31194	0.24499	0.0249897	1.08615e-22	3.20427e-17	7.17768	2.76673	ENSBTAG00000046561(LCORL)	16560	TRUE	FALSE	ENSBTAG00000046561(LCORL)
DMI	rs110995268	0	6	38914196	intron_variant	T	C	0.311673	0.244864	0.0249838	1.11569e-22	3.20427e-17	7.16694	2.76259	ENSBTAG00000046561(LCORL)	Within	FALSE	TRUE	ENSBTAG00000046561(LCORL)
DMI	rs109188585	0	6	38942103	intron_variant	C	A	0.311873	0.244894	0.024988	1.12074e-22	3.20427e-17	7.17121	2.76424	ENSBTAG00000046561(LCORL)	Within	FALSE	TRUE	ENSBTAG00000046561(LCORL)
DMI	rs109301655	0	6	38956499	intron_variant	T	C	0.311873	0.244894	0.024988	1.12074e-22	3.20427e-17	7.17121	2.76424	ENSBTAG00000046561(LCORL)	Within	FALSE	TRUE	ENSBTAG00000046561(LCORL)
DMI	rs377959514	0	6	38963718	intron_variant	A	G	0.311873	0.244894	0.024988	1.12074e-22	3.20427e-17	7.17121	2.76424	ENSBTAG00000046561(LCORL)	Within	FALSE	TRUE	ENSBTAG00000046561(LCORL)
DMI	rs109673676	0	6	38981742	intron_variant	A	G	0.311873	0.244894	0.024988	1.12074e-22	3.20427e-17	7.17121	2.76424	ENSBTAG00000046561(LCORL)	Within	FALSE	TRUE	ENSBTAG00000046561(LCORL)
DMI	rs380838173	0	6	39120384	intergenic_region	G	A	0.31428	0.242539	0.0247567	1.16091e-22	3.20427e-17	7.06345	2.7227	ENSBTAG00000046561(LCORL)	128272	FALSE	FALSE
DMI	rs109810741	0	6	38956109	intron_variant	T	C	0.31194	0.244899	0.0250112	1.22406e-22	3.20427e-17	7.17235	2.76468	ENSBTAG00000046561(LCORL)	Within	FALSE	TRUE	ENSBTAG00000046561(LCORL)
DMI	Chr6:38972255	0	6	38972255	intron_variant	D	I	0.31194	0.244899	0.0250112	1.22406e-22	3.20427e-17	7.17235	2.76468	ENSBTAG00000046561(LCORL)	Within	FALSE	TRUE	ENSBTAG00000046561(LCORL)
DMI	rs385255004	0	6	38893987	intron_variant	C	T	0.311539	0.244472	0.0250051	1.41486e-22	3.43998e-17	7.14233	2.75311	ENSBTAG00000046561(LCORL)	Within	FALSE	FALSE	ENSBTAG00000046561(LCORL)
DMI	rs109315734	0	6	38960730	intron_variant	T	C	0.31194	0.244329	0.0249925	1.42597e-22	3.43998e-17	7.139	2.75182	ENSBTAG00000046561(LCORL)	Within	FALSE	TRUE	ENSBTAG00000046561(LCORL)
DMI	rs109256415	0	6	38911548	intron_variant	T	C	0.311806	0.244329	0.0249968	1.45016e-22	3.43998e-17	7.13732	2.75118	ENSBTAG00000046561(LCORL)	Within	FALSE	TRUE	ENSBTAG00000046561(LCORL)
DMI	rs378858709	0	6	39020582	intergenic_region	C	T	0.312007	0.243878	0.0249576	1.48932e-22	3.43998e-17	7.1135	2.74199	ENSBTAG00000046561(LCORL)	28470	FALSE	FALSE	ENSBTAG00000046561(LCORL)
DMI	rs109929997	0	6	38977050	intron_variant	C	A	0.311806	0.2439	0.0249775	1.5943e-22	3.53823e-17	7.11228	2.74152	ENSBTAG00000046561(LCORL)	Within	FALSE	TRUE	ENSBTAG00000046561(LCORL)
DMI	rs110561116	0	6	39068496	intergenic_region	C	T	0.314013	0.242083	0.0248001	1.6494e-22	3.53823e-17	7.03367	2.71122	ENSBTAG00000046561(LCORL)	76384	FALSE	FALSE
DMI	rs382938133	0	6	39142430	intergenic_region	T	A	0.336141	0.236532	0.0242342	1.66702e-22	3.53823e-17	6.95612	2.68133	ENSBTAG00000046561(LCORL)	150318	FALSE	FALSE
DMI	rs110369727	0	6	38947564	intron_variant	A	G	0.31174	0.24371	0.0249837	1.7605e-22	3.63831e-17	7.10038	2.73694	ENSBTAG00000046561(LCORL)	Within	FALSE	TRUE	ENSBTAG00000046561(LCORL)
DMI	rs109055407	289	6	38699089	intergenic_region	A	G	0.31194	0.243937	0.0250528	2.09777e-22	4.12661e-17	7.11611	2.743	ENSBTAG00000005932(FAM184B)	26783	TRUE	TRUE	ENSBTAG00000005932(FAM184B) ENSBTAG00000021582(NCAPG) ENSBTAG00000011973(DCAF16)
DMI	rs110001259	0	6	39026381	intergenic_region	A	G	0.312074	0.24257	0.0249129	2.10187e-22	4.12661e-17	7.03823	2.71298	ENSBTAG00000046561(LCORL)	34269	FALSE	FALSE	ENSBTAG00000046561(LCORL)
DMI	rs109060347	0	6	39062838	intergenic_region	C	G	0.31769	0.239783	0.024638	2.19708e-22	4.20833e-17	6.94404	2.67667	ENSBTAG00000046561(LCORL)	70726	FALSE	FALSE
DMI	rs110710894	0	6	39059065	intergenic_region	T	C	0.318759	0.238792	0.0245915	2.72478e-22	5.09483e-17	6.89911	2.65935	ENSBTAG00000046561(LCORL)	66953	FALSE	FALSE	ENSBTAG00000046561(LCORL)
DMI	rs109843602	0	6	38750035	downstream_gene_variant	T	C	0.312408	0.242071	0.0249776	3.27679e-22	5.98449e-17	7.0134	2.70341	ENSBTAG00000011973(DCAF16)	4380	FALSE	TRUE	ENSBTAG00000021582(NCAPG) ENSBTAG00000011973(DCAF16)
DMI	rs379449143	0	6	38815034	downstream_gene_variant	G	A	0.313411	0.240525	0.0248368	3.51961e-22	6.13754e-17	6.9362	2.67365	ENSBTAG00000021582(NCAPG)	2983	FALSE	FALSE	ENSBTAG00000021582(NCAPG) ENSBTAG00000046561(LCORL) ENSBTAG00000011973(DCAF16)
DMI	rs110242144	0	6	38733885	intergenic_region	C	G	0.312609	0.242316	0.0250267	3.58598e-22	6.13754e-17	7.03007	2.70983	ENSBTAG00000011973(DCAF16)	20530	FALSE	TRUE	ENSBTAG00000005932(FAM184B) ENSBTAG00000021582(NCAPG) ENSBTAG00000011973(DCAF16)
DMI	rs109696064	0	6	38837730	downstream_gene_variant	T	C	0.313077	0.240263	0.0248154	3.59505e-22	6.13754e-17	6.91708	2.66628	ENSBTAG00000046561(LCORL)	3164	FALSE	FALSE	ENSBTAG00000021582(NCAPG) ENSBTAG00000046561(LCORL)
DMI	rs383076632	0	6	38692833	intergenic_region	A	G	0.311606	0.241843	0.0250548	4.79328e-22	8.00907e-17	6.99037	2.69453	ENSBTAG00000005932(FAM184B)	20527	FALSE	FALSE	ENSBTAG00000005932(FAM184B) ENSBTAG00000011973(DCAF16)
DMI	rs110218841	0	6	39214342	intergenic_region	G	C	0.337946	0.231804	0.0240281	5.05046e-22	8.26299e-17	6.69842	2.582	ENSBTAG00000046561(LCORL)	222230	FALSE	FALSE
DMI	rs109493308	0	6	38723514	intergenic_region	T	A	0.31194	0.241266	0.0250314	5.49852e-22	8.63621e-17	6.96113	2.68326	ENSBTAG00000011973(DCAF16)	30901	FALSE	TRUE	ENSBTAG00000005932(FAM184B) ENSBTAG00000021582(NCAPG) ENSBTAG00000011973(DCAF16)
DMI	rs110815573	0	6	38724796	intergenic_region	T	C	0.31194	0.241266	0.0250314	5.49852e-22	8.63621e-17	6.96113	2.68326	ENSBTAG00000011973(DCAF16)	29619	FALSE	TRUE	ENSBTAG00000005932(FAM184B) ENSBTAG00000021582(NCAPG) ENSBTAG00000011973(DCAF16)
DMI	rs381763403	0	6	38681815	intergenic_region	T	C	0.311606	0.24083	0.0250572	7.16803e-22	1.10377e-16	6.93193	2.672	ENSBTAG00000005932(FAM184B)	9509	FALSE	FALSE	ENSBTAG00000005932(FAM184B)
DMI	rs109658371	0	6	39213566	intergenic_region	A	G	0.359406	0.22127	0.0230978	9.73465e-22	1.47016e-16	6.28063	2.42095	ENSBTAG00000046561(LCORL)	221454	FALSE	FALSE
DMI	rs110175987	0	6	38783305	intron_variant	T	C	0.315818	0.236412	0.0247305	1.18282e-21	1.75263e-16	6.7288	2.59371	ENSBTAG00000021582(NCAPG)	Within	FALSE	FALSE	ENSBTAG00000021582(NCAPG) ENSBTAG00000046561(LCORL) ENSBTAG00000011973(DCAF16)
DMI	rs108988618	0	6	39214405	intergenic_region	T	C	0.335072	0.228651	0.0239338	1.25459e-21	1.82455e-16	6.49006	2.50168	ENSBTAG00000046561(LCORL)	222293	FALSE	FALSE
DMI	Chr6:38783138	0	6	38783138	intron_variant	D	I	0.315884	0.235412	0.024735	1.77627e-21	2.53626e-16	6.67275	2.5721	ENSBTAG00000021582(NCAPG)	Within	FALSE	FALSE	ENSBTAG00000021582(NCAPG) ENSBTAG00000046561(LCORL) ENSBTAG00000011973(DCAF16)
DMI	rs110302982	0	6	38760889	intergenic_region	G	A	0.312876	0.237147	0.024967	2.13109e-21	2.98855e-16	6.73647	2.59666	ENSBTAG00000021582(NCAPG)	5080	FALSE	FALSE	ENSBTAG00000021582(NCAPG) ENSBTAG00000011973(DCAF16)
DMI	rs109316099	0	6	39210616	intergenic_region	C	T	0.337813	0.22209	0.0239785	2.00555e-20	2.76316e-15	6.14759	2.36967	ENSBTAG00000046561(LCORL)	218504	FALSE	FALSE
DMI	rs109927583	0	6	39211262	intergenic_region	T	G	0.358872	0.212768	0.0230299	2.4938e-20	3.37661e-15	5.80346	2.23702	ENSBTAG00000046561(LCORL)	219150	FALSE	FALSE
DMI	rs109355965	0	6	38657124	intron_variant	C	T	0.320431	0.21978	0.0242754	1.38314e-19	1.81035e-14	5.8605	2.25901	ENSBTAG00000005932(FAM184B)	Within	FALSE	FALSE	ENSBTAG00000005989(LAP3) ENSBTAG00000019441(MED28) ENSBTAG00000005932(FAM184B)
DMI	rs384833298	0	6	38657286	intron_variant	A	G	0.320431	0.21978	0.0242754	1.38314e-19	1.81035e-14	5.8605	2.25901	ENSBTAG00000005932(FAM184B)	Within	FALSE	FALSE	ENSBTAG00000005989(LAP3) ENSBTAG00000019441(MED28) ENSBTAG00000005932(FAM184B)
DMI	rs110766531	0	6	38670165	intron_variant	A	G	0.320364	0.217763	0.0242759	2.95687e-19	3.74531e-14	5.75279	2.21749	ENSBTAG00000005932(FAM184B)	Within	FALSE	FALSE	ENSBTAG00000019441(MED28) ENSBTAG00000005932(FAM184B)
[truncated: 46,394 more rows]

## Sheet: ADG
Trait	SNP	Num	Chr	bp	Annotation	A1	A2	Freq	b	se	p	fdr	explainedGenVar	explainedPheVar	geneName	distance	IsLeadSNP	IsNovel	CandidateGenes
[truncated: 44,746 more rows]

## Sheet: MWT
Trait	SNP	Num	Chr	bp	Annotation	A1	A2	Freq	b	se	p	fdr	explainedGenVar	explainedPheVar	geneName	distance	IsLeadSNP	IsNovel	CandidateGenes
[truncated: 47,923 more rows]
